# Supplementary material for: Bioinformatic characterization of STING expression in hematological malignancies reveals association with prognosis and anti-tumor immunity
Source: Front Immunol. 2025 Feb 5;16:1477100. doi: 10.3389/fimmu.2025.1477100 (PMC11835856; doi:10.3389/fimmu.2025.1477100)
Supplement: Supplementary file 2 [file Table1.xlsx]

## Sheet: Sheet1
Table S1: The correlations between STING expression and hallmark gene sets among blood cancer samples using the hemap dataset
term	NES	FDR	tumor	gene
HALLMARK_EPITHELIAL_MESENCHYMAL_TRANSITION	3.02239	2.94118e-10	DLBCL	STING
HALLMARK_E2F_TARGETS	-2.92845	2.94118e-10	DLBCL	STING
HALLMARK_TNFA_SIGNALING_VIA_NFKB	2.82482	2.94118e-10	DLBCL	STING
HALLMARK_COAGULATION	2.76508	2.94118e-10	DLBCL	STING
HALLMARK_INFLAMMATORY_RESPONSE	2.7021	2.94118e-10	DLBCL	STING
HALLMARK_INTERFERON_GAMMA_RESPONSE	2.65945	2.94118e-10	DLBCL	STING
HALLMARK_MYC_TARGETS_V1	-2.62441	2.94118e-10	DLBCL	STING
HALLMARK_ALLOGRAFT_REJECTION	2.61651	2.94118e-10	DLBCL	STING
HALLMARK_COMPLEMENT	2.59855	2.94118e-10	DLBCL	STING
HALLMARK_G2M_CHECKPOINT	-2.56942	2.94118e-10	DLBCL	STING
HALLMARK_INTERFERON_ALPHA_RESPONSE	2.49623	2.94118e-10	DLBCL	STING
HALLMARK_IL6_JAK_STAT3_SIGNALING	2.49007	2.94118e-10	DLBCL	STING
HALLMARK_MYOGENESIS	2.33377	2.94118e-10	DLBCL	STING
HALLMARK_APICAL_JUNCTION	2.28162	2.94118e-10	DLBCL	STING
HALLMARK_HYPOXIA	2.26995	2.94118e-10	DLBCL	STING
HALLMARK_KRAS_SIGNALING_UP	2.20207	2.94118e-10	DLBCL	STING
HALLMARK_IL2_STAT5_SIGNALING	2.11515	2.94118e-10	DLBCL	STING
HALLMARK_APOPTOSIS	2.17945	3.95867e-10	DLBCL	STING
HALLMARK_P53_PATHWAY	2.00916	7.63849e-09	DLBCL	STING
HALLMARK_UV_RESPONSE_DN	2.06569	1.12289e-08	DLBCL	STING
HALLMARK_ANGIOGENESIS	2.22967	1.9335e-06	DLBCL	STING
HALLMARK_MYC_TARGETS_V2	-2.15921	3.73164e-06	DLBCL	STING
HALLMARK_ESTROGEN_RESPONSE_EARLY	1.77323	5.62148e-06	DLBCL	STING
HALLMARK_XENOBIOTIC_METABOLISM	1.77726	7.78113e-06	DLBCL	STING
HALLMARK_SPERMATOGENESIS	-1.76288	7.41186e-05	DLBCL	STING
HALLMARK_ADIPOGENESIS	1.60379	0.000223744	DLBCL	STING
HALLMARK_ESTROGEN_RESPONSE_LATE	1.62307	0.000277564	DLBCL	STING
HALLMARK_MTORC1_SIGNALING	-1.62199	0.000300838	DLBCL	STING
HALLMARK_APICAL_SURFACE	1.92142	0.000331651	DLBCL	STING
HALLMARK_HEME_METABOLISM	1.60941	0.000366553	DLBCL	STING
HALLMARK_TGF_BETA_SIGNALING	1.87664	0.000379248	DLBCL	STING
HALLMARK_UV_RESPONSE_UP	1.59463	0.000640994	DLBCL	STING
HALLMARK_DNA_REPAIR	-1.65311	0.000748471	DLBCL	STING
HALLMARK_OXIDATIVE_PHOSPHORYLATION	-1.5353	0.000864186	DLBCL	STING
HALLMARK_NOTCH_SIGNALING	1.67006	0.0160003	DLBCL	STING
HALLMARK_REACTIVE_OXYGEN_SPECIES_PATHWAY	1.5847	0.0253921	DLBCL	STING
HALLMARK_HEDGEHOG_SIGNALING	1.50704	0.0432681	DLBCL	STING
HALLMARK_PI3K_AKT_MTOR_SIGNALING	1.32405	0.0563266	DLBCL	STING
HALLMARK_CHOLESTEROL_HOMEOSTASIS	1.30311	0.0981048	DLBCL	STING
HALLMARK_GLYCOLYSIS	1.21395	0.100245	DLBCL	STING
HALLMARK_UNFOLDED_PROTEIN_RESPONSE	-1.22509	0.113782	DLBCL	STING
HALLMARK_KRAS_SIGNALING_DN	1.11087	0.245439	DLBCL	STING
HALLMARK_PEROXISOME	-1.11068	0.274243	DLBCL	STING
HALLMARK_MITOTIC_SPINDLE	1.06614	0.313099	DLBCL	STING
HALLMARK_WNT_BETA_CATENIN_SIGNALING	1.07472	0.38674	DLBCL	STING
HALLMARK_FATTY_ACID_METABOLISM	-1.02707	0.402174	DLBCL	STING
HALLMARK_BILE_ACID_METABOLISM	1.02238	0.437514	DLBCL	STING
HALLMARK_PANCREAS_BETA_CELLS	0.915136	0.636147	DLBCL	STING
HALLMARK_PROTEIN_SECRETION	0.913143	0.651568	DLBCL	STING
HALLMARK_ANDROGEN_RESPONSE	0.91281	0.651568	DLBCL	STING
HALLMARK_OXIDATIVE_PHOSPHORYLATION	2.09943	4.25845e-08	ALCL	STING
HALLMARK_ALLOGRAFT_REJECTION	-2.06322	1.10623e-07	ALCL	STING
HALLMARK_GLYCOLYSIS	1.87944	3.77484e-06	ALCL	STING
HALLMARK_UV_RESPONSE_DN	-1.94788	1.46431e-05	ALCL	STING
HALLMARK_INTERFERON_GAMMA_RESPONSE	-1.887	1.46431e-05	ALCL	STING
HALLMARK_MYC_TARGETS_V2	2.07844	0.000133385	ALCL	STING
HALLMARK_ANDROGEN_RESPONSE	-1.92506	0.000198017	ALCL	STING
HALLMARK_INTERFERON_ALPHA_RESPONSE	-1.91885	0.000198017	ALCL	STING
HALLMARK_P53_PATHWAY	1.70653	0.000198017	ALCL	STING
HALLMARK_PROTEIN_SECRETION	-1.81115	0.000873913	ALCL	STING
HALLMARK_XENOBIOTIC_METABOLISM	1.63804	0.000873913	ALCL	STING
HALLMARK_HYPOXIA	1.60467	0.000873913	ALCL	STING
HALLMARK_DNA_REPAIR	1.65582	0.00120571	ALCL	STING
HALLMARK_MYC_TARGETS_V1	1.61012	0.00120571	ALCL	STING
HALLMARK_FATTY_ACID_METABOLISM	1.60631	0.00177931	ALCL	STING
HALLMARK_MTORC1_SIGNALING	1.49843	0.00410484	ALCL	STING
HALLMARK_CHOLESTEROL_HOMEOSTASIS	1.66968	0.00433644	ALCL	STING
HALLMARK_COAGULATION	1.54558	0.005813	ALCL	STING
HALLMARK_G2M_CHECKPOINT	-1.51907	0.005813	ALCL	STING
HALLMARK_MITOTIC_SPINDLE	-1.4838	0.00605108	ALCL	STING
HALLMARK_UV_RESPONSE_UP	1.48352	0.00605108	ALCL	STING
HALLMARK_MYOGENESIS	1.47292	0.00605108	ALCL	STING
HALLMARK_KRAS_SIGNALING_UP	-1.49283	0.00803627	ALCL	STING
HALLMARK_COMPLEMENT	-1.42145	0.0127538	ALCL	STING
HALLMARK_ESTROGEN_RESPONSE_LATE	1.37954	0.0164303	ALCL	STING
HALLMARK_ADIPOGENESIS	1.34239	0.0172281	ALCL	STING
HALLMARK_TNFA_SIGNALING_VIA_NFKB	1.35843	0.0202402	ALCL	STING
HALLMARK_UNFOLDED_PROTEIN_RESPONSE	1.38689	0.0464505	ALCL	STING
HALLMARK_EPITHELIAL_MESENCHYMAL_TRANSITION	1.25951	0.0838588	ALCL	STING
HALLMARK_TGF_BETA_SIGNALING	-1.39438	0.099101	ALCL	STING
HALLMARK_PEROXISOME	1.29026	0.104569	ALCL	STING
HALLMARK_PI3K_AKT_MTOR_SIGNALING	-1.33724	0.117799	ALCL	STING
HALLMARK_E2F_TARGETS	-1.16212	0.227584	ALCL	STING
HALLMARK_REACTIVE_OXYGEN_SPECIES_PATHWAY	1.2195	0.230333	ALCL	STING
HALLMARK_IL2_STAT5_SIGNALING	1.10737	0.307309	ALCL	STING
HALLMARK_INFLAMMATORY_RESPONSE	-1.10838	0.322268	ALCL	STING
HALLMARK_APICAL_SURFACE	1.09992	0.413514	ALCL	STING
HALLMARK_ANGIOGENESIS	-1.05816	0.442547	ALCL	STING
HALLMARK_APOPTOSIS	1.04839	0.442547	ALCL	STING
HALLMARK_APICAL_JUNCTION	1.04467	0.442547	ALCL	STING
HALLMARK_IL6_JAK_STAT3_SIGNALING	1.05278	0.443675	ALCL	STING
HALLMARK_BILE_ACID_METABOLISM	1.03585	0.45045	ALCL	STING
HALLMARK_ESTROGEN_RESPONSE_EARLY	-1.02745	0.45045	ALCL	STING
HALLMARK_HEME_METABOLISM	-1.0274	0.45045	ALCL	STING
HALLMARK_KRAS_SIGNALING_DN	1.02615	0.45045	ALCL	STING
HALLMARK_WNT_BETA_CATENIN_SIGNALING	1.01712	0.473297	ALCL	STING
HALLMARK_PANCREAS_BETA_CELLS	1.01495	0.473297	ALCL	STING
HALLMARK_HEDGEHOG_SIGNALING	1.00184	0.473297	ALCL	STING
HALLMARK_NOTCH_SIGNALING	0.897707	0.659905	ALCL	STING
HALLMARK_SPERMATOGENESIS	-0.820266	0.877593	ALCL	STING
HALLMARK_HEME_METABOLISM	-2.72059	2.5e-09	AML	STING
HALLMARK_TNFA_SIGNALING_VIA_NFKB	-2.3378	2.5e-09	AML	STING
HALLMARK_E2F_TARGETS	-1.89517	1.41952e-06	AML	STING
HALLMARK_G2M_CHECKPOINT	-1.8924	1.41952e-06	AML	STING
HALLMARK_UV_RESPONSE_UP	-1.77234	0.000178598	AML	STING
HALLMARK_HYPOXIA	-1.68507	0.000310731	AML	STING
HALLMARK_UNFOLDED_PROTEIN_RESPONSE	-1.83177	0.000546887	AML	STING
HALLMARK_MTORC1_SIGNALING	-1.57995	0.00151424	AML	STING
HALLMARK_OXIDATIVE_PHOSPHORYLATION	-1.61427	0.0019263	AML	STING
HALLMARK_INFLAMMATORY_RESPONSE	-1.51726	0.00687175	AML	STING
HALLMARK_KRAS_SIGNALING_UP	-1.48375	0.0100295	AML	STING
HALLMARK_P53_PATHWAY	-1.44338	0.0175357	AML	STING
HALLMARK_EPITHELIAL_MESENCHYMAL_TRANSITION	-1.39613	0.0347418	AML	STING
HALLMARK_ANGIOGENESIS	-1.62495	0.0356035	AML	STING
HALLMARK_SPERMATOGENESIS	-1.41598	0.0356035	AML	STING
HALLMARK_APOPTOSIS	-1.41267	0.0356035	AML	STING
HALLMARK_MYC_TARGETS_V1	-1.39191	0.0356035	AML	STING
HALLMARK_ALLOGRAFT_REJECTION	1.34816	0.0356035	AML	STING
HALLMARK_MITOTIC_SPINDLE	-1.39682	0.0420002	AML	STING
HALLMARK_DNA_REPAIR	-1.41333	0.0434191	AML	STING
HALLMARK_ADIPOGENESIS	-1.31714	0.0447677	AML	STING
HALLMARK_XENOBIOTIC_METABOLISM	-1.33739	0.0480863	AML	STING
HALLMARK_TGF_BETA_SIGNALING	-1.47674	0.0646299	AML	STING
HALLMARK_IL2_STAT5_SIGNALING	-1.29607	0.0773034	AML	STING
HALLMARK_ESTROGEN_RESPONSE_LATE	-1.29465	0.0812534	AML	STING
HALLMARK_ESTROGEN_RESPONSE_EARLY	-1.27821	0.0991742	AML	STING
HALLMARK_CHOLESTEROL_HOMEOSTASIS	-1.29727	0.134551	AML	STING
HALLMARK_REACTIVE_OXYGEN_SPECIES_PATHWAY	-1.32007	0.153154	AML	STING
HALLMARK_FATTY_ACID_METABOLISM	1.19648	0.1835	AML	STING
HALLMARK_INTERFERON_GAMMA_RESPONSE	-1.18385	0.195003	AML	STING
HALLMARK_COMPLEMENT	-1.17335	0.19523	AML	STING
HALLMARK_IL6_JAK_STAT3_SIGNALING	1.18288	0.21097	AML	STING
HALLMARK_APICAL_JUNCTION	1.11774	0.280084	AML	STING
HALLMARK_UV_RESPONSE_DN	-1.12866	0.306929	AML	STING
HALLMARK_PEROXISOME	1.12656	0.311084	AML	STING
HALLMARK_MYOGENESIS	-1.08849	0.340083	AML	STING
HALLMARK_INTERFERON_ALPHA_RESPONSE	-1.10988	0.340397	AML	STING
HALLMARK_PI3K_AKT_MTOR_SIGNALING	1.09045	0.361142	AML	STING
HALLMARK_PROTEIN_SECRETION	-1.08438	0.37636	AML	STING
HALLMARK_ANDROGEN_RESPONSE	-1.06276	0.411932	AML	STING
HALLMARK_NOTCH_SIGNALING	-1.03845	0.450388	AML	STING
HALLMARK_MYC_TARGETS_V2	-1.00606	0.515649	AML	STING
HALLMARK_GLYCOLYSIS	0.992774	0.521862	AML	STING
HALLMARK_KRAS_SIGNALING_DN	-0.992945	0.523858	AML	STING
HALLMARK_APICAL_SURFACE	-0.983833	0.523858	AML	STING
HALLMARK_COAGULATION	-0.981296	0.523858	AML	STING
HALLMARK_BILE_ACID_METABOLISM	-0.942547	0.629082	AML	STING
HALLMARK_WNT_BETA_CATENIN_SIGNALING	0.925041	0.648305	AML	STING
HALLMARK_PANCREAS_BETA_CELLS	-0.889616	0.648305	AML	STING
HALLMARK_HEDGEHOG_SIGNALING	0.87229	0.648305	AML	STING
HALLMARK_EPITHELIAL_MESENCHYMAL_TRANSITION	2.63721	3.57143e-10	PTCLNOS	STING
HALLMARK_INTERFERON_GAMMA_RESPONSE	2.52521	3.57143e-10	PTCLNOS	STING
HALLMARK_INTERFERON_ALPHA_RESPONSE	2.51022	3.57143e-10	PTCLNOS	STING
HALLMARK_TNFA_SIGNALING_VIA_NFKB	2.46259	3.57143e-10	PTCLNOS	STING
HALLMARK_ALLOGRAFT_REJECTION	2.41381	3.57143e-10	PTCLNOS	STING
HALLMARK_COMPLEMENT	2.36602	3.57143e-10	PTCLNOS	STING
HALLMARK_INFLAMMATORY_RESPONSE	2.35435	3.57143e-10	PTCLNOS	STING
HALLMARK_IL6_JAK_STAT3_SIGNALING	2.34218	3.57143e-10	PTCLNOS	STING
HALLMARK_APOPTOSIS	2.33652	3.57143e-10	PTCLNOS	STING
HALLMARK_COAGULATION	2.30747	3.57143e-10	PTCLNOS	STING
HALLMARK_HYPOXIA	2.17827	3.57143e-10	PTCLNOS	STING
HALLMARK_IL2_STAT5_SIGNALING	2.10309	3.57143e-10	PTCLNOS	STING
HALLMARK_KRAS_SIGNALING_UP	2.08242	3.57143e-10	PTCLNOS	STING
HALLMARK_P53_PATHWAY	2.04584	3.57143e-10	PTCLNOS	STING
HALLMARK_ESTROGEN_RESPONSE_LATE	1.92503	3.66174e-09	PTCLNOS	STING
HALLMARK_MYOGENESIS	1.89886	5.61003e-09	PTCLNOS	STING
HALLMARK_APICAL_JUNCTION	1.77228	2.44785e-06	PTCLNOS	STING
HALLMARK_ANGIOGENESIS	2.04557	1.11954e-05	PTCLNOS	STING
HALLMARK_XENOBIOTIC_METABOLISM	1.67217	4.82818e-05	PTCLNOS	STING
HALLMARK_ESTROGEN_RESPONSE_EARLY	1.64497	8.94769e-05	PTCLNOS	STING
HALLMARK_UV_RESPONSE_DN	1.68641	0.00014511	PTCLNOS	STING
HALLMARK_UV_RESPONSE_UP	1.62926	0.000290954	PTCLNOS	STING
HALLMARK_DNA_REPAIR	1.61407	0.00103431	PTCLNOS	STING
HALLMARK_APICAL_SURFACE	1.7749	0.00175534	PTCLNOS	STING
HALLMARK_REACTIVE_OXYGEN_SPECIES_PATHWAY	1.69188	0.00620412	PTCLNOS	STING
HALLMARK_ADIPOGENESIS	1.43774	0.00634684	PTCLNOS	STING
HALLMARK_OXIDATIVE_PHOSPHORYLATION	1.46841	0.00685095	PTCLNOS	STING
HALLMARK_FATTY_ACID_METABOLISM	1.47221	0.00882744	PTCLNOS	STING
HALLMARK_TGF_BETA_SIGNALING	1.62316	0.010465	PTCLNOS	STING
HALLMARK_GLYCOLYSIS	1.40119	0.0147535	PTCLNOS	STING
HALLMARK_PI3K_AKT_MTOR_SIGNALING	1.47186	0.0196215	PTCLNOS	STING
HALLMARK_CHOLESTEROL_HOMEOSTASIS	1.43276	0.0534841	PTCLNOS	STING
HALLMARK_MYC_TARGETS_V1	1.31183	0.0622441	PTCLNOS	STING
HALLMARK_MYC_TARGETS_V2	-1.38146	0.104691	PTCLNOS	STING
HALLMARK_HEME_METABOLISM	1.23021	0.128342	PTCLNOS	STING
HALLMARK_HEDGEHOG_SIGNALING	1.32879	0.154929	PTCLNOS	STING
HALLMARK_PANCREAS_BETA_CELLS	1.30154	0.159387	PTCLNOS	STING
HALLMARK_MTORC1_SIGNALING	1.20791	0.159387	PTCLNOS	STING
HALLMARK_KRAS_SIGNALING_DN	1.18921	0.167642	PTCLNOS	STING
HALLMARK_MITOTIC_SPINDLE	1.09138	0.372199	PTCLNOS	STING
HALLMARK_PEROXISOME	1.09109	0.392438	PTCLNOS	STING
HALLMARK_E2F_TARGETS	1.06036	0.446429	PTCLNOS	STING
HALLMARK_UNFOLDED_PROTEIN_RESPONSE	0.975035	0.618277	PTCLNOS	STING
HALLMARK_ANDROGEN_RESPONSE	0.960356	0.638287	PTCLNOS	STING
HALLMARK_NOTCH_SIGNALING	0.862665	0.751979	PTCLNOS	STING
HALLMARK_G2M_CHECKPOINT	0.899474	0.762613	PTCLNOS	STING
HALLMARK_WNT_BETA_CATENIN_SIGNALING	0.800786	0.842313	PTCLNOS	STING
HALLMARK_PROTEIN_SECRETION	0.784864	0.878868	PTCLNOS	STING
HALLMARK_SPERMATOGENESIS	-0.664811	1	PTCLNOS	STING
HALLMARK_BILE_ACID_METABOLISM	0.640688	1	PTCLNOS	STING
HALLMARK_EPITHELIAL_MESENCHYMAL_TRANSITION	2.93041	6.25e-10	AILT	STING
HALLMARK_TNFA_SIGNALING_VIA_NFKB	2.80357	6.25e-10	AILT	STING
HALLMARK_MYOGENESIS	2.37344	6.25e-10	AILT	STING
HALLMARK_UV_RESPONSE_DN	2.29936	6.25e-10	AILT	STING
HALLMARK_ESTROGEN_RESPONSE_EARLY	2.25659	6.25e-10	AILT	STING
HALLMARK_COAGULATION	2.24694	6.25e-10	AILT	STING
HALLMARK_HYPOXIA	2.20062	6.25e-10	AILT	STING
HALLMARK_APICAL_JUNCTION	2.14073	6.25e-10	AILT	STING
HALLMARK_ESTROGEN_RESPONSE_LATE	2.03224	2.88176e-09	AILT	STING
HALLMARK_KRAS_SIGNALING_UP	2.02535	1.15495e-08	AILT	STING
HALLMARK_INFLAMMATORY_RESPONSE	1.96856	1.76246e-08	AILT	STING
HALLMARK_P53_PATHWAY	1.95762	4.0263e-08	AILT	STING
HALLMARK_E2F_TARGETS	-2.01578	4.42828e-08	AILT	STING
HALLMARK_ANGIOGENESIS	2.29519	7.89408e-08	AILT	STING
HALLMARK_IL2_STAT5_SIGNALING	1.93689	2.02037e-07	AILT	STING
HALLMARK_IL6_JAK_STAT3_SIGNALING	2.08963	6.72503e-07	AILT	STING
HALLMARK_APOPTOSIS	1.90485	1.35662e-06	AILT	STING
HALLMARK_COMPLEMENT	1.78224	7.85068e-06	AILT	STING
HALLMARK_TGF_BETA_SIGNALING	2.03534	1.29158e-05	AILT	STING
HALLMARK_UV_RESPONSE_UP	1.758	6.17353e-05	AILT	STING
HALLMARK_HEDGEHOG_SIGNALING	2.02586	0.000137324	AILT	STING
HALLMARK_MTORC1_SIGNALING	-1.60944	0.000444246	AILT	STING
HALLMARK_ADIPOGENESIS	1.58321	0.00115882	AILT	STING
HALLMARK_CHOLESTEROL_HOMEOSTASIS	1.69184	0.00266801	AILT	STING
HALLMARK_MITOTIC_SPINDLE	1.52065	0.00266801	AILT	STING
HALLMARK_NOTCH_SIGNALING	1.8376	0.00343859	AILT	STING
HALLMARK_MYC_TARGETS_V2	-1.61055	0.0089366	AILT	STING
HALLMARK_INTERFERON_ALPHA_RESPONSE	-1.59423	0.0089366	AILT	STING
HALLMARK_OXIDATIVE_PHOSPHORYLATION	-1.39241	0.0089366	AILT	STING
HALLMARK_XENOBIOTIC_METABOLISM	1.44818	0.00995636	AILT	STING
HALLMARK_APICAL_SURFACE	1.63133	0.015979	AILT	STING
HALLMARK_G2M_CHECKPOINT	-1.30109	0.0318479	AILT	STING
HALLMARK_SPERMATOGENESIS	-1.31262	0.0464586	AILT	STING
HALLMARK_INTERFERON_GAMMA_RESPONSE	1.29652	0.0662274	AILT	STING
HALLMARK_ALLOGRAFT_REJECTION	1.26347	0.100977	AILT	STING
HALLMARK_WNT_BETA_CATENIN_SIGNALING	1.37541	0.101918	AILT	STING
HALLMARK_HEME_METABOLISM	1.24037	0.115875	AILT	STING
HALLMARK_FATTY_ACID_METABOLISM	-1.20198	0.134664	AILT	STING
HALLMARK_DNA_REPAIR	-1.15571	0.188243	AILT	STING
HALLMARK_KRAS_SIGNALING_DN	1.17936	0.191975	AILT	STING
HALLMARK_ANDROGEN_RESPONSE	1.1697	0.250279	AILT	STING
HALLMARK_BILE_ACID_METABOLISM	1.13731	0.290542	AILT	STING
HALLMARK_GLYCOLYSIS	1.1012	0.320169	AILT	STING
HALLMARK_PANCREAS_BETA_CELLS	1.11415	0.347131	AILT	STING
HALLMARK_PROTEIN_SECRETION	-1.04496	0.379747	AILT	STING
HALLMARK_UNFOLDED_PROTEIN_RESPONSE	0.952204	0.619732	AILT	STING
HALLMARK_PEROXISOME	-0.94378	0.661994	AILT	STING
HALLMARK_REACTIVE_OXYGEN_SPECIES_PATHWAY	0.899332	0.661994	AILT	STING
HALLMARK_PI3K_AKT_MTOR_SIGNALING	0.863225	0.739275	AILT	STING
HALLMARK_MYC_TARGETS_V1	-0.802669	0.954248	AILT	STING
HALLMARK_EPITHELIAL_MESENCHYMAL_TRANSITION	2.71931	1e-09	FL	STING
HALLMARK_COAGULATION	2.33703	1e-09	FL	STING
HALLMARK_ALLOGRAFT_REJECTION	2.24881	1e-09	FL	STING
HALLMARK_COMPLEMENT	2.23428	1e-09	FL	STING
HALLMARK_APICAL_JUNCTION	2.15253	1e-09	FL	STING
HALLMARK_IL2_STAT5_SIGNALING	2.00858	4.32417e-08	FL	STING
HALLMARK_ESTROGEN_RESPONSE_LATE	1.95219	1.79662e-07	FL	STING
HALLMARK_ADIPOGENESIS	1.93948	2.39599e-07	FL	STING
HALLMARK_E2F_TARGETS	1.94894	2.8543e-07	FL	STING
HALLMARK_UV_RESPONSE_DN	1.95344	1.08532e-06	FL	STING
HALLMARK_XENOBIOTIC_METABOLISM	1.85637	2.18543e-06	FL	STING
HALLMARK_ANGIOGENESIS	2.18856	2.19807e-06	FL	STING
HALLMARK_MYOGENESIS	1.87382	2.52313e-06	FL	STING
HALLMARK_INTERFERON_GAMMA_RESPONSE	1.86772	2.60528e-06	FL	STING
HALLMARK_KRAS_SIGNALING_UP	1.86016	3.02636e-06	FL	STING
HALLMARK_IL6_JAK_STAT3_SIGNALING	1.97657	1.60933e-05	FL	STING
HALLMARK_ESTROGEN_RESPONSE_EARLY	1.78126	1.8652e-05	FL	STING
HALLMARK_REACTIVE_OXYGEN_SPECIES_PATHWAY	1.96676	4.79097e-05	FL	STING
HALLMARK_MITOTIC_SPINDLE	1.71704	5.4711e-05	FL	STING
HALLMARK_APOPTOSIS	1.74994	8.56536e-05	FL	STING
HALLMARK_GLYCOLYSIS	1.66374	0.000221	FL	STING
HALLMARK_G2M_CHECKPOINT	1.68867	0.000274154	FL	STING
HALLMARK_APICAL_SURFACE	1.74199	0.0030841	FL	STING
HALLMARK_INFLAMMATORY_RESPONSE	1.50322	0.00325853	FL	STING
HALLMARK_HEDGEHOG_SIGNALING	1.76275	0.00401874	FL	STING
HALLMARK_P53_PATHWAY	1.47037	0.00977636	FL	STING
HALLMARK_INTERFERON_ALPHA_RESPONSE	1.56289	0.0105811	FL	STING
HALLMARK_FATTY_ACID_METABOLISM	1.48146	0.0107473	FL	STING
HALLMARK_MTORC1_SIGNALING	1.40236	0.0196051	FL	STING
HALLMARK_TNFA_SIGNALING_VIA_NFKB	-1.30816	0.020015	FL	STING
HALLMARK_PROTEIN_SECRETION	1.48016	0.0236205	FL	STING
HALLMARK_BILE_ACID_METABOLISM	1.3678	0.0600137	FL	STING
HALLMARK_CHOLESTEROL_HOMEOSTASIS	1.40444	0.0648074	FL	STING
HALLMARK_PEROXISOME	1.34193	0.0779575	FL	STING
HALLMARK_HYPOXIA	1.28668	0.0779575	FL	STING
HALLMARK_ANDROGEN_RESPONSE	1.32716	0.0899844	FL	STING
HALLMARK_OXIDATIVE_PHOSPHORYLATION	1.22004	0.145953	FL	STING
HALLMARK_PI3K_AKT_MTOR_SIGNALING	1.2	0.200347	FL	STING
HALLMARK_PANCREAS_BETA_CELLS	1.24365	0.21499	FL	STING
HALLMARK_WNT_BETA_CATENIN_SIGNALING	1.23262	0.223561	FL	STING
HALLMARK_MYC_TARGETS_V1	1.14199	0.247957	FL	STING
HALLMARK_HEME_METABOLISM	1.13106	0.248077	FL	STING
HALLMARK_UV_RESPONSE_UP	1.11521	0.274485	FL	STING
HALLMARK_SPERMATOGENESIS	1.11773	0.299283	FL	STING
HALLMARK_NOTCH_SIGNALING	-1.12215	0.308171	FL	STING
HALLMARK_TGF_BETA_SIGNALING	0.992058	0.506689	FL	STING
HALLMARK_MYC_TARGETS_V2	0.899038	0.683539	FL	STING
HALLMARK_DNA_REPAIR	0.799403	0.89421	FL	STING
HALLMARK_UNFOLDED_PROTEIN_RESPONSE	0.759801	0.912628	FL	STING
HALLMARK_KRAS_SIGNALING_DN	-0.772064	0.973684	FL	STING
HALLMARK_E2F_TARGETS	-2.86065	1e-09	MDS	STING
HALLMARK_MYC_TARGETS_V1	-2.56735	1e-09	MDS	STING
HALLMARK_G2M_CHECKPOINT	-2.51275	1e-09	MDS	STING
HALLMARK_TNFA_SIGNALING_VIA_NFKB	2.17557	1e-09	MDS	STING
HALLMARK_ALLOGRAFT_REJECTION	2.1259	1e-09	MDS	STING
HALLMARK_INFLAMMATORY_RESPONSE	1.95853	1.6732e-08	MDS	STING
HALLMARK_MYC_TARGETS_V2	-2.27681	3.3038e-08	MDS	STING
HALLMARK_OXIDATIVE_PHOSPHORYLATION	-1.79484	1.27745e-05	MDS	STING
HALLMARK_MTORC1_SIGNALING	-1.75694	2.25684e-05	MDS	STING
HALLMARK_INTERFERON_GAMMA_RESPONSE	1.70756	6.91724e-05	MDS	STING
HALLMARK_COMPLEMENT	1.65359	0.000102797	MDS	STING
HALLMARK_INTERFERON_ALPHA_RESPONSE	1.80323	0.000295233	MDS	STING
HALLMARK_HYPOXIA	1.62159	0.000463713	MDS	STING
HALLMARK_FATTY_ACID_METABOLISM	-1.66539	0.000489247	MDS	STING
HALLMARK_PEROXISOME	-1.75812	0.000673333	MDS	STING
HALLMARK_P53_PATHWAY	1.57863	0.00121918	MDS	STING
HALLMARK_DNA_REPAIR	-1.56596	0.00269813	MDS	STING
HALLMARK_UNFOLDED_PROTEIN_RESPONSE	-1.60365	0.00351312	MDS	STING
HALLMARK_SPERMATOGENESIS	-1.56448	0.00351312	MDS	STING
HALLMARK_APOPTOSIS	1.48505	0.00351312	MDS	STING
HALLMARK_IL2_STAT5_SIGNALING	1.48481	0.00351312	MDS	STING
HALLMARK_MITOTIC_SPINDLE	-1.45576	0.00351312	MDS	STING
HALLMARK_ADIPOGENESIS	-1.41297	0.00881271	MDS	STING
HALLMARK_KRAS_SIGNALING_UP	1.40441	0.0117501	MDS	STING
HALLMARK_APICAL_SURFACE	1.54172	0.0144265	MDS	STING
HALLMARK_APICAL_JUNCTION	1.32124	0.0276739	MDS	STING
HALLMARK_PROTEIN_SECRETION	-1.45401	0.0281601	MDS	STING
HALLMARK_EPITHELIAL_MESENCHYMAL_TRANSITION	1.29154	0.0464106	MDS	STING
HALLMARK_HEME_METABOLISM	-1.27273	0.0698816	MDS	STING
HALLMARK_IL6_JAK_STAT3_SIGNALING	1.3589	0.081849	MDS	STING
HALLMARK_MYOGENESIS	1.21177	0.116016	MDS	STING
HALLMARK_PI3K_AKT_MTOR_SIGNALING	1.24524	0.136154	MDS	STING
HALLMARK_GLYCOLYSIS	-1.19777	0.136154	MDS	STING
HALLMARK_ANDROGEN_RESPONSE	-1.24548	0.139424	MDS	STING
HALLMARK_XENOBIOTIC_METABOLISM	-1.17172	0.16092	MDS	STING
HALLMARK_REACTIVE_OXYGEN_SPECIES_PATHWAY	1.23709	0.183744	MDS	STING
HALLMARK_WNT_BETA_CATENIN_SIGNALING	1.16899	0.288079	MDS	STING
HALLMARK_UV_RESPONSE_UP	1.10544	0.294442	MDS	STING
HALLMARK_COAGULATION	1.08969	0.314251	MDS	STING
HALLMARK_BILE_ACID_METABOLISM	-1.08549	0.332774	MDS	STING
HALLMARK_PANCREAS_BETA_CELLS	-1.08312	0.371159	MDS	STING
HALLMARK_UV_RESPONSE_DN	-1.06139	0.371159	MDS	STING
HALLMARK_ESTROGEN_RESPONSE_LATE	-1.05086	0.371159	MDS	STING
HALLMARK_TGF_BETA_SIGNALING	1.0435	0.431775	MDS	STING
HALLMARK_ANGIOGENESIS	-1.02991	0.457247	MDS	STING
HALLMARK_ESTROGEN_RESPONSE_EARLY	1.00938	0.475543	MDS	STING
HALLMARK_NOTCH_SIGNALING	-0.948047	0.541951	MDS	STING
HALLMARK_CHOLESTEROL_HOMEOSTASIS	0.925778	0.619726	MDS	STING
HALLMARK_HEDGEHOG_SIGNALING	0.697619	0.973039	MDS	STING
HALLMARK_KRAS_SIGNALING_DN	0.747564	0.987676	MDS	STING
HALLMARK_E2F_TARGETS	-2.85607	1.25e-09	T-ALL	STING
HALLMARK_G2M_CHECKPOINT	-2.75612	1.25e-09	T-ALL	STING
HALLMARK_INTERFERON_ALPHA_RESPONSE	2.38885	1.25e-09	T-ALL	STING
HALLMARK_MYC_TARGETS_V1	-2.19295	1.25e-09	T-ALL	STING
HALLMARK_INTERFERON_GAMMA_RESPONSE	2.04884	1.39965e-09	T-ALL	STING
HALLMARK_MITOTIC_SPINDLE	-1.95364	1.23112e-07	T-ALL	STING
HALLMARK_SPERMATOGENESIS	-1.99553	4.40235e-07	T-ALL	STING
HALLMARK_ALLOGRAFT_REJECTION	1.62346	0.000753326	T-ALL	STING
HALLMARK_MYC_TARGETS_V2	-1.82303	0.00117809	T-ALL	STING
HALLMARK_TNFA_SIGNALING_VIA_NFKB	-1.60693	0.00117809	T-ALL	STING
HALLMARK_APICAL_JUNCTION	1.53524	0.00170034	T-ALL	STING
HALLMARK_IL2_STAT5_SIGNALING	1.52232	0.0064597	T-ALL	STING
HALLMARK_MTORC1_SIGNALING	-1.47183	0.00649073	T-ALL	STING
HALLMARK_OXIDATIVE_PHOSPHORYLATION	-1.50672	0.00704015	T-ALL	STING
HALLMARK_UV_RESPONSE_UP	-1.46792	0.0147382	T-ALL	STING
HALLMARK_DNA_REPAIR	-1.37027	0.062147	T-ALL	STING
HALLMARK_HYPOXIA	1.34356	0.062147	T-ALL	STING
HALLMARK_KRAS_SIGNALING_UP	1.34177	0.062147	T-ALL	STING
HALLMARK_COMPLEMENT	1.32227	0.062147	T-ALL	STING
HALLMARK_INFLAMMATORY_RESPONSE	1.25903	0.100321	T-ALL	STING
HALLMARK_COAGULATION	1.29783	0.1104	T-ALL	STING
HALLMARK_UV_RESPONSE_DN	1.29764	0.1104	T-ALL	STING
HALLMARK_ESTROGEN_RESPONSE_EARLY	1.23503	0.138687	T-ALL	STING
HALLMARK_ESTROGEN_RESPONSE_LATE	-1.19926	0.175901	T-ALL	STING
HALLMARK_TGF_BETA_SIGNALING	-1.23212	0.240385	T-ALL	STING
HALLMARK_IL6_JAK_STAT3_SIGNALING	1.21124	0.240385	T-ALL	STING
HALLMARK_APOPTOSIS	1.17076	0.26674	T-ALL	STING
HALLMARK_UNFOLDED_PROTEIN_RESPONSE	-1.17225	0.270433	T-ALL	STING
HALLMARK_FATTY_ACID_METABOLISM	1.14164	0.30778	T-ALL	STING
HALLMARK_PEROXISOME	1.16306	0.30907	T-ALL	STING
HALLMARK_HEME_METABOLISM	-1.08924	0.378756	T-ALL	STING
HALLMARK_HEDGEHOG_SIGNALING	1.13524	0.412973	T-ALL	STING
HALLMARK_PROTEIN_SECRETION	1.09233	0.412973	T-ALL	STING
HALLMARK_P53_PATHWAY	1.07346	0.412973	T-ALL	STING
HALLMARK_ANGIOGENESIS	-1.04804	0.528083	T-ALL	STING
HALLMARK_NOTCH_SIGNALING	1.02329	0.561246	T-ALL	STING
HALLMARK_REACTIVE_OXYGEN_SPECIES_PATHWAY	1.02453	0.58507	T-ALL	STING
HALLMARK_ANDROGEN_RESPONSE	1.01133	0.58507	T-ALL	STING
HALLMARK_EPITHELIAL_MESENCHYMAL_TRANSITION	1.0003	0.590608	T-ALL	STING
HALLMARK_BILE_ACID_METABOLISM	0.98437	0.629266	T-ALL	STING
HALLMARK_PI3K_AKT_MTOR_SIGNALING	0.968863	0.63681	T-ALL	STING
HALLMARK_CHOLESTEROL_HOMEOSTASIS	0.953595	0.638342	T-ALL	STING
HALLMARK_GLYCOLYSIS	0.958987	0.680476	T-ALL	STING
HALLMARK_WNT_BETA_CATENIN_SIGNALING	0.887266	0.733276	T-ALL	STING
HALLMARK_KRAS_SIGNALING_DN	0.926885	0.742523	T-ALL	STING
HALLMARK_ADIPOGENESIS	0.918006	0.742523	T-ALL	STING
HALLMARK_APICAL_SURFACE	0.867418	0.744681	T-ALL	STING
HALLMARK_XENOBIOTIC_METABOLISM	-0.880745	0.825051	T-ALL	STING
HALLMARK_PANCREAS_BETA_CELLS	0.803109	0.825051	T-ALL	STING
HALLMARK_MYOGENESIS	0.698335	0.998387	T-ALL	STING
HALLMARK_E2F_TARGETS	-2.37278	2.5e-09	pre-B-ALL	STING
HALLMARK_G2M_CHECKPOINT	-2.35288	2.5e-09	pre-B-ALL	STING
HALLMARK_INFLAMMATORY_RESPONSE	2.02798	5.21694e-09	pre-B-ALL	STING
HALLMARK_OXIDATIVE_PHOSPHORYLATION	2.05112	1.03514e-08	pre-B-ALL	STING
HALLMARK_MITOTIC_SPINDLE	-2.02602	4.7352e-08	pre-B-ALL	STING
HALLMARK_ALLOGRAFT_REJECTION	1.84231	3.71109e-06	pre-B-ALL	STING
HALLMARK_COAGULATION	1.91652	5.45873e-06	pre-B-ALL	STING
HALLMARK_INTERFERON_ALPHA_RESPONSE	2.00942	1.55924e-05	pre-B-ALL	STING
HALLMARK_FATTY_ACID_METABOLISM	1.84122	2.23211e-05	pre-B-ALL	STING
HALLMARK_IL2_STAT5_SIGNALING	1.742	4.59817e-05	pre-B-ALL	STING
HALLMARK_MTORC1_SIGNALING	1.72806	5.79094e-05	pre-B-ALL	STING
HALLMARK_ADIPOGENESIS	1.69586	8.88628e-05	pre-B-ALL	STING
HALLMARK_INTERFERON_GAMMA_RESPONSE	1.68367	0.000156871	pre-B-ALL	STING
HALLMARK_HYPOXIA	1.62341	0.000535962	pre-B-ALL	STING
HALLMARK_TNFA_SIGNALING_VIA_NFKB	1.57308	0.00082108	pre-B-ALL	STING
HALLMARK_XENOBIOTIC_METABOLISM	1.58943	0.00101977	pre-B-ALL	STING
HALLMARK_COMPLEMENT	1.52037	0.00139856	pre-B-ALL	STING
HALLMARK_P53_PATHWAY	1.51763	0.00193022	pre-B-ALL	STING
HALLMARK_GLYCOLYSIS	1.48877	0.00339207	pre-B-ALL	STING
HALLMARK_IL6_JAK_STAT3_SIGNALING	1.64316	0.00428153	pre-B-ALL	STING
HALLMARK_TGF_BETA_SIGNALING	-1.74022	0.00623506	pre-B-ALL	STING
HALLMARK_ESTROGEN_RESPONSE_LATE	1.46706	0.00758951	pre-B-ALL	STING
HALLMARK_MYC_TARGETS_V2	1.67817	0.00998653	pre-B-ALL	STING
HALLMARK_CHOLESTEROL_HOMEOSTASIS	1.53681	0.0123537	pre-B-ALL	STING
HALLMARK_EPITHELIAL_MESENCHYMAL_TRANSITION	1.35091	0.0280343	pre-B-ALL	STING
HALLMARK_UV_RESPONSE_DN	-1.42947	0.0289664	pre-B-ALL	STING
HALLMARK_APOPTOSIS	1.34476	0.0338561	pre-B-ALL	STING
HALLMARK_PEROXISOME	1.40717	0.0345761	pre-B-ALL	STING
HALLMARK_KRAS_SIGNALING_UP	1.31237	0.0573365	pre-B-ALL	STING
HALLMARK_ESTROGEN_RESPONSE_EARLY	1.2752	0.0628773	pre-B-ALL	STING
HALLMARK_DNA_REPAIR	1.29914	0.0792731	pre-B-ALL	STING
HALLMARK_SPERMATOGENESIS	-1.3226	0.0805575	pre-B-ALL	STING
HALLMARK_PROTEIN_SECRETION	1.37567	0.0807221	pre-B-ALL	STING
HALLMARK_REACTIVE_OXYGEN_SPECIES_PATHWAY	1.27009	0.162753	pre-B-ALL	STING
HALLMARK_NOTCH_SIGNALING	-1.2956	0.178938	pre-B-ALL	STING
HALLMARK_UNFOLDED_PROTEIN_RESPONSE	1.19927	0.195836	pre-B-ALL	STING
HALLMARK_APICAL_JUNCTION	1.12735	0.246157	pre-B-ALL	STING
HALLMARK_HEME_METABOLISM	1.12231	0.251908	pre-B-ALL	STING
HALLMARK_KRAS_SIGNALING_DN	-1.09269	0.295645	pre-B-ALL	STING
HALLMARK_MYOGENESIS	1.07839	0.319393	pre-B-ALL	STING
HALLMARK_ANGIOGENESIS	1.08937	0.376334	pre-B-ALL	STING
HALLMARK_HEDGEHOG_SIGNALING	-1.02595	0.461801	pre-B-ALL	STING
HALLMARK_WNT_BETA_CATENIN_SIGNALING	-1.02309	0.461801	pre-B-ALL	STING
HALLMARK_ANDROGEN_RESPONSE	1.00968	0.487013	pre-B-ALL	STING
HALLMARK_BILE_ACID_METABOLISM	-0.999502	0.492774	pre-B-ALL	STING
HALLMARK_MYC_TARGETS_V1	-0.992892	0.530786	pre-B-ALL	STING
HALLMARK_APICAL_SURFACE	0.923284	0.650349	pre-B-ALL	STING
HALLMARK_PANCREAS_BETA_CELLS	0.905235	0.657895	pre-B-ALL	STING
HALLMARK_UV_RESPONSE_UP	0.920112	0.696771	pre-B-ALL	STING
HALLMARK_PI3K_AKT_MTOR_SIGNALING	-0.860161	0.777538	pre-B-ALL	STING
HALLMARK_TNFA_SIGNALING_VIA_NFKB	2.61834	1e-09	CLL	STING
HALLMARK_INFLAMMATORY_RESPONSE	2.43998	1e-09	CLL	STING
HALLMARK_COMPLEMENT	2.31155	1e-09	CLL	STING
HALLMARK_ALLOGRAFT_REJECTION	2.18764	1e-09	CLL	STING
HALLMARK_KRAS_SIGNALING_UP	2.15593	1e-09	CLL	STING
HALLMARK_APOPTOSIS	2.15869	1.23375e-09	CLL	STING
HALLMARK_HYPOXIA	2.03441	1.0668e-08	CLL	STING
HALLMARK_P53_PATHWAY	2.02982	1.73132e-08	CLL	STING
HALLMARK_ESTROGEN_RESPONSE_LATE	1.99847	2.27222e-08	CLL	STING
HALLMARK_COAGULATION	2.09256	4.14545e-08	CLL	STING
HALLMARK_UV_RESPONSE_UP	2.0628	5.04272e-08	CLL	STING
HALLMARK_IL2_STAT5_SIGNALING	1.97136	8.779e-08	CLL	STING
HALLMARK_EPITHELIAL_MESENCHYMAL_TRANSITION	1.97127	8.779e-08	CLL	STING
HALLMARK_MTORC1_SIGNALING	1.8947	8.09354e-07	CLL	STING
HALLMARK_IL6_JAK_STAT3_SIGNALING	2.02765	2.39821e-06	CLL	STING
HALLMARK_ESTROGEN_RESPONSE_EARLY	1.85076	4.62159e-06	CLL	STING
HALLMARK_CHOLESTEROL_HOMEOSTASIS	1.9928	9.59716e-06	CLL	STING
HALLMARK_INTERFERON_GAMMA_RESPONSE	1.79389	2.4917e-05	CLL	STING
HALLMARK_XENOBIOTIC_METABOLISM	1.75905	5.14382e-05	CLL	STING
HALLMARK_GLYCOLYSIS	1.71985	0.000123982	CLL	STING
HALLMARK_HEME_METABOLISM	1.69028	0.000161016	CLL	STING
HALLMARK_ADIPOGENESIS	1.68375	0.00029489	CLL	STING
HALLMARK_UNFOLDED_PROTEIN_RESPONSE	1.75788	0.000880995	CLL	STING
HALLMARK_ANDROGEN_RESPONSE	1.73155	0.00205796	CLL	STING
HALLMARK_TGF_BETA_SIGNALING	1.76066	0.00225653	CLL	STING
HALLMARK_ANGIOGENESIS	1.85145	0.00281191	CLL	STING
HALLMARK_MYOGENESIS	1.57351	0.00281191	CLL	STING
HALLMARK_REACTIVE_OXYGEN_SPECIES_PATHWAY	1.77377	0.0032275	CLL	STING
HALLMARK_APICAL_SURFACE	1.79599	0.00327707	CLL	STING
HALLMARK_PANCREAS_BETA_CELLS	1.68589	0.0121724	CLL	STING
HALLMARK_G2M_CHECKPOINT	1.44058	0.0152897	CLL	STING
HALLMARK_MYC_TARGETS_V2	1.58793	0.0244256	CLL	STING
HALLMARK_MYC_TARGETS_V1	1.35133	0.0580518	CLL	STING
HALLMARK_OXIDATIVE_PHOSPHORYLATION	1.34431	0.060024	CLL	STING
HALLMARK_UV_RESPONSE_DN	1.32523	0.0837054	CLL	STING
HALLMARK_FATTY_ACID_METABOLISM	1.29218	0.0988213	CLL	STING
HALLMARK_INTERFERON_ALPHA_RESPONSE	1.28677	0.110392	CLL	STING
HALLMARK_HEDGEHOG_SIGNALING	1.37474	0.11266	CLL	STING
HALLMARK_APICAL_JUNCTION	1.22886	0.130594	CLL	STING
HALLMARK_MITOTIC_SPINDLE	1.22452	0.134592	CLL	STING
HALLMARK_DNA_REPAIR	1.2189	0.14041	CLL	STING
HALLMARK_PROTEIN_SECRETION	-1.19376	0.154925	CLL	STING
HALLMARK_E2F_TARGETS	1.152	0.211416	CLL	STING
HALLMARK_SPERMATOGENESIS	1.12875	0.294613	CLL	STING
HALLMARK_PI3K_AKT_MTOR_SIGNALING	1.03361	0.462198	CLL	STING
HALLMARK_NOTCH_SIGNALING	0.988471	0.500572	CLL	STING
HALLMARK_PEROXISOME	-0.963057	0.591876	CLL	STING
HALLMARK_BILE_ACID_METABOLISM	0.894802	0.686424	CLL	STING
HALLMARK_WNT_BETA_CATENIN_SIGNALING	0.803316	0.787402	CLL	STING
HALLMARK_KRAS_SIGNALING_DN	0.786017	0.90172	CLL	STING
HALLMARK_MYC_TARGETS_V1	-2.61574	1.25e-09	CML	STING
HALLMARK_TNFA_SIGNALING_VIA_NFKB	2.21772	1.25e-09	CML	STING
HALLMARK_COMPLEMENT	2.13094	1.25e-09	CML	STING
HALLMARK_INFLAMMATORY_RESPONSE	2.12063	1.25e-09	CML	STING
HALLMARK_ALLOGRAFT_REJECTION	1.96595	1.88446e-08	CML	STING
HALLMARK_HYPOXIA	1.90637	1.61059e-07	CML	STING
HALLMARK_KRAS_SIGNALING_UP	1.89287	3.5738e-07	CML	STING
HALLMARK_E2F_TARGETS	-1.86803	1.13299e-06	CML	STING
HALLMARK_MYC_TARGETS_V2	-2.17123	1.95354e-06	CML	STING
HALLMARK_P53_PATHWAY	1.7636	8.98452e-06	CML	STING
HALLMARK_EPITHELIAL_MESENCHYMAL_TRANSITION	1.77629	1.01936e-05	CML	STING
HALLMARK_IL2_STAT5_SIGNALING	1.71666	6.33932e-05	CML	STING
HALLMARK_G2M_CHECKPOINT	-1.67596	9.51404e-05	CML	STING
HALLMARK_COAGULATION	1.74632	0.000186077	CML	STING
HALLMARK_APOPTOSIS	1.70058	0.000211985	CML	STING
HALLMARK_INTERFERON_GAMMA_RESPONSE	1.61844	0.000626824	CML	STING
HALLMARK_HEME_METABOLISM	1.55688	0.00143804	CML	STING
HALLMARK_APICAL_SURFACE	1.77333	0.00451166	CML	STING
HALLMARK_ANGIOGENESIS	1.79733	0.00474875	CML	STING
HALLMARK_UV_RESPONSE_UP	1.52531	0.00616859	CML	STING
HALLMARK_APICAL_JUNCTION	1.49763	0.00632999	CML	STING
HALLMARK_ESTROGEN_RESPONSE_LATE	1.45834	0.00672744	CML	STING
HALLMARK_IL6_JAK_STAT3_SIGNALING	1.62366	0.00736669	CML	STING
HALLMARK_PEROXISOME	-1.48698	0.0127259	CML	STING
HALLMARK_MYOGENESIS	1.42334	0.0169425	CML	STING
HALLMARK_CHOLESTEROL_HOMEOSTASIS	1.49105	0.0346712	CML	STING
HALLMARK_OXIDATIVE_PHOSPHORYLATION	-1.28796	0.0464611	CML	STING
HALLMARK_UNFOLDED_PROTEIN_RESPONSE	-1.34866	0.0593147	CML	STING
HALLMARK_REACTIVE_OXYGEN_SPECIES_PATHWAY	1.4824	0.0625557	CML	STING
HALLMARK_XENOBIOTIC_METABOLISM	1.29695	0.0682382	CML	STING
HALLMARK_TGF_BETA_SIGNALING	1.37746	0.0742133	CML	STING
HALLMARK_ESTROGEN_RESPONSE_EARLY	1.27134	0.101562	CML	STING
HALLMARK_FATTY_ACID_METABOLISM	-1.22673	0.121169	CML	STING
HALLMARK_PI3K_AKT_MTOR_SIGNALING	1.28143	0.127789	CML	STING
HALLMARK_BILE_ACID_METABOLISM	-1.22187	0.138078	CML	STING
HALLMARK_GLYCOLYSIS	1.21956	0.139233	CML	STING
HALLMARK_ADIPOGENESIS	1.21453	0.145089	CML	STING
HALLMARK_INTERFERON_ALPHA_RESPONSE	1.2265	0.163776	CML	STING
HALLMARK_MTORC1_SIGNALING	1.09582	0.33529	CML	STING
HALLMARK_KRAS_SIGNALING_DN	1.0902	0.33529	CML	STING
HALLMARK_ANDROGEN_RESPONSE	-1.01746	0.491939	CML	STING
HALLMARK_PROTEIN_SECRETION	-1.01561	0.500404	CML	STING
HALLMARK_MITOTIC_SPINDLE	1.01598	0.512147	CML	STING
HALLMARK_NOTCH_SIGNALING	-0.953157	0.565268	CML	STING
HALLMARK_UV_RESPONSE_DN	0.985109	0.570023	CML	STING
HALLMARK_HEDGEHOG_SIGNALING	0.928165	0.602894	CML	STING
HALLMARK_DNA_REPAIR	0.85746	0.814908	CML	STING
HALLMARK_SPERMATOGENESIS	-0.809407	0.950365	CML	STING
HALLMARK_WNT_BETA_CATENIN_SIGNALING	0.692598	0.950365	CML	STING
HALLMARK_PANCREAS_BETA_CELLS	0.490652	1	CML	STING
HALLMARK_EPITHELIAL_MESENCHYMAL_TRANSITION	2.72661	8.33333e-10	MCL	STING
HALLMARK_COAGULATION	2.39256	8.33333e-10	MCL	STING
HALLMARK_E2F_TARGETS	2.27756	8.33333e-10	MCL	STING
HALLMARK_ALLOGRAFT_REJECTION	2.2089	8.33333e-10	MCL	STING
HALLMARK_COMPLEMENT	2.20012	8.33333e-10	MCL	STING
HALLMARK_KRAS_SIGNALING_UP	2.11365	8.33333e-10	MCL	STING
HALLMARK_ESTROGEN_RESPONSE_LATE	2.04142	5.02972e-09	MCL	STING
HALLMARK_INTERFERON_GAMMA_RESPONSE	1.97755	6.27201e-08	MCL	STING
HALLMARK_XENOBIOTIC_METABOLISM	1.97554	7.96653e-08	MCL	STING
HALLMARK_G2M_CHECKPOINT	1.97887	1.72932e-07	MCL	STING
HALLMARK_MYOGENESIS	1.98398	2.21937e-07	MCL	STING
HALLMARK_APICAL_JUNCTION	1.95016	2.57184e-07	MCL	STING
HALLMARK_ADIPOGENESIS	1.90689	9.98347e-07	MCL	STING
HALLMARK_MITOTIC_SPINDLE	1.85416	1.68982e-06	MCL	STING
HALLMARK_ANGIOGENESIS	2.14302	8.44113e-06	MCL	STING
HALLMARK_APOPTOSIS	1.85744	1.1838e-05	MCL	STING
HALLMARK_INFLAMMATORY_RESPONSE	1.79046	1.1838e-05	MCL	STING
HALLMARK_IL6_JAK_STAT3_SIGNALING	1.99686	1.61538e-05	MCL	STING
HALLMARK_IL2_STAT5_SIGNALING	1.77115	2.88482e-05	MCL	STING
HALLMARK_UV_RESPONSE_DN	1.80648	0.000130183	MCL	STING
HALLMARK_GLYCOLYSIS	1.70805	0.000153358	MCL	STING
HALLMARK_INTERFERON_ALPHA_RESPONSE	1.82577	0.000275216	MCL	STING
HALLMARK_ESTROGEN_RESPONSE_EARLY	1.60348	0.00124567	MCL	STING
HALLMARK_CHOLESTEROL_HOMEOSTASIS	1.66138	0.00610315	MCL	STING
HALLMARK_APICAL_SURFACE	1.66091	0.00762159	MCL	STING
HALLMARK_MTORC1_SIGNALING	1.43633	0.0165102	MCL	STING
HALLMARK_P53_PATHWAY	1.41717	0.022613	MCL	STING
HALLMARK_HYPOXIA	1.40671	0.0241543	MCL	STING
HALLMARK_HEDGEHOG_SIGNALING	1.53656	0.0409082	MCL	STING
HALLMARK_BILE_ACID_METABOLISM	1.39533	0.0548968	MCL	STING
HALLMARK_UV_RESPONSE_UP	1.35784	0.062422	MCL	STING
HALLMARK_FATTY_ACID_METABOLISM	1.33884	0.0767628	MCL	STING
HALLMARK_TNFA_SIGNALING_VIA_NFKB	1.29616	0.0767628	MCL	STING
HALLMARK_SPERMATOGENESIS	1.29027	0.101941	MCL	STING
HALLMARK_REACTIVE_OXYGEN_SPECIES_PATHWAY	1.36271	0.114638	MCL	STING
HALLMARK_TGF_BETA_SIGNALING	1.29804	0.163277	MCL	STING
HALLMARK_PEROXISOME	1.25444	0.166238	MCL	STING
HALLMARK_MYC_TARGETS_V1	-1.10649	0.274123	MCL	STING
HALLMARK_ANDROGEN_RESPONSE	1.14104	0.320513	MCL	STING
HALLMARK_PI3K_AKT_MTOR_SIGNALING	1.09212	0.398406	MCL	STING
HALLMARK_PANCREAS_BETA_CELLS	1.10228	0.404055	MCL	STING
HALLMARK_DNA_REPAIR	1.03949	0.486085	MCL	STING
HALLMARK_PROTEIN_SECRETION	1.03016	0.486085	MCL	STING
HALLMARK_HEME_METABOLISM	0.994193	0.571617	MCL	STING
HALLMARK_NOTCH_SIGNALING	0.919858	0.627326	MCL	STING
HALLMARK_UNFOLDED_PROTEIN_RESPONSE	0.93819	0.649117	MCL	STING
HALLMARK_OXIDATIVE_PHOSPHORYLATION	0.930334	0.649117	MCL	STING
HALLMARK_WNT_BETA_CATENIN_SIGNALING	0.885844	0.649117	MCL	STING
HALLMARK_MYC_TARGETS_V2	0.695606	0.950869	MCL	STING
HALLMARK_KRAS_SIGNALING_DN	0.696077	0.980746	MCL	STING
HALLMARK_OXIDATIVE_PHOSPHORYLATION	-2.09076	2.1927e-07	MALT	STING
HALLMARK_E2F_TARGETS	2.02578	3.51792e-07	MALT	STING
HALLMARK_XENOBIOTIC_METABOLISM	-1.90127	1.22107e-05	MALT	STING
HALLMARK_FATTY_ACID_METABOLISM	-1.93476	1.71858e-05	MALT	STING
HALLMARK_ADIPOGENESIS	-1.81699	4.50138e-05	MALT	STING
HALLMARK_MITOTIC_SPINDLE	1.79109	6.24215e-05	MALT	STING
HALLMARK_EPITHELIAL_MESENCHYMAL_TRANSITION	-1.79414	6.35376e-05	MALT	STING
HALLMARK_ESTROGEN_RESPONSE_LATE	-1.78164	0.000120215	MALT	STING
HALLMARK_G2M_CHECKPOINT	1.75247	0.000120215	MALT	STING
HALLMARK_KRAS_SIGNALING_UP	-1.6894	0.000722575	MALT	STING
HALLMARK_ANDROGEN_RESPONSE	-1.79658	0.000832443	MALT	STING
HALLMARK_UV_RESPONSE_DN	-1.74447	0.000850781	MALT	STING
HALLMARK_PROTEIN_SECRETION	-1.76414	0.00116631	MALT	STING
HALLMARK_GLYCOLYSIS	-1.59096	0.00120435	MALT	STING
HALLMARK_ALLOGRAFT_REJECTION	1.56112	0.00192178	MALT	STING
HALLMARK_ESTROGEN_RESPONSE_EARLY	-1.52718	0.00906058	MALT	STING
HALLMARK_MYOGENESIS	-1.46947	0.012668	MALT	STING
HALLMARK_INTERFERON_GAMMA_RESPONSE	1.40893	0.0230298	MALT	STING
HALLMARK_INTERFERON_ALPHA_RESPONSE	1.42972	0.0291181	MALT	STING
HALLMARK_BILE_ACID_METABOLISM	-1.40867	0.0526345	MALT	STING
HALLMARK_HYPOXIA	-1.38149	0.0526345	MALT	STING
HALLMARK_MTORC1_SIGNALING	-1.32594	0.0796028	MALT	STING
HALLMARK_INFLAMMATORY_RESPONSE	1.23202	0.111019	MALT	STING
HALLMARK_TGF_BETA_SIGNALING	-1.35877	0.125369	MALT	STING
HALLMARK_HEME_METABOLISM	-1.25105	0.155556	MALT	STING
HALLMARK_KRAS_SIGNALING_DN	-1.23851	0.174269	MALT	STING
HALLMARK_COMPLEMENT	1.18781	0.181159	MALT	STING
HALLMARK_PANCREAS_BETA_CELLS	-1.28901	0.208541	MALT	STING
HALLMARK_CHOLESTEROL_HOMEOSTASIS	-1.26552	0.208541	MALT	STING
HALLMARK_IL6_JAK_STAT3_SIGNALING	1.20311	0.20934	MALT	STING
HALLMARK_MYC_TARGETS_V1	1.15366	0.225551	MALT	STING
HALLMARK_NOTCH_SIGNALING	-1.24654	0.259009	MALT	STING
HALLMARK_APOPTOSIS	-1.13194	0.306275	MALT	STING
HALLMARK_IL2_STAT5_SIGNALING	-1.12518	0.306275	MALT	STING
HALLMARK_PI3K_AKT_MTOR_SIGNALING	1.12705	0.322698	MALT	STING
HALLMARK_COAGULATION	-1.10805	0.333561	MALT	STING
HALLMARK_DNA_REPAIR	1.09402	0.333561	MALT	STING
HALLMARK_P53_PATHWAY	1.07122	0.346825	MALT	STING
HALLMARK_MYC_TARGETS_V2	1.11424	0.353774	MALT	STING
HALLMARK_APICAL_JUNCTION	1.05918	0.353774	MALT	STING
HALLMARK_TNFA_SIGNALING_VIA_NFKB	-1.07107	0.364696	MALT	STING
HALLMARK_UNFOLDED_PROTEIN_RESPONSE	-1.06788	0.381814	MALT	STING
HALLMARK_PEROXISOME	-1.02278	0.474016	MALT	STING
HALLMARK_SPERMATOGENESIS	-0.978543	0.543011	MALT	STING
HALLMARK_APICAL_SURFACE	-0.972106	0.543011	MALT	STING
HALLMARK_REACTIVE_OXYGEN_SPECIES_PATHWAY	-0.946729	0.601176	MALT	STING
HALLMARK_UV_RESPONSE_UP	-0.938546	0.637959	MALT	STING
HALLMARK_ANGIOGENESIS	-0.861921	0.718583	MALT	STING
HALLMARK_HEDGEHOG_SIGNALING	0.83391	0.749828	MALT	STING
HALLMARK_WNT_BETA_CATENIN_SIGNALING	0.764969	0.868778	MALT	STING
HALLMARK_OXIDATIVE_PHOSPHORYLATION	2.32799	2.5e-09	MM	STING
HALLMARK_G2M_CHECKPOINT	-2.23085	2.5e-09	MM	STING
HALLMARK_MITOTIC_SPINDLE	-2.06446	1.11181e-08	MM	STING
HALLMARK_MTORC1_SIGNALING	1.9738	3.40445e-08	MM	STING
HALLMARK_XENOBIOTIC_METABOLISM	1.9548	3.40445e-08	MM	STING
HALLMARK_UV_RESPONSE_UP	1.91004	3.3749e-06	MM	STING
HALLMARK_E2F_TARGETS	-1.84273	4.98153e-06	MM	STING
HALLMARK_MYC_TARGETS_V1	1.80371	1.07989e-05	MM	STING
HALLMARK_PEROXISOME	1.93137	1.42519e-05	MM	STING
HALLMARK_ADIPOGENESIS	1.77295	1.42519e-05	MM	STING
HALLMARK_CHOLESTEROL_HOMEOSTASIS	1.95626	2.06233e-05	MM	STING
HALLMARK_FATTY_ACID_METABOLISM	1.81657	2.06233e-05	MM	STING
HALLMARK_GLYCOLYSIS	1.68405	6.41255e-05	MM	STING
HALLMARK_ESTROGEN_RESPONSE_LATE	1.69117	8.00829e-05	MM	STING
HALLMARK_COAGULATION	1.7789	9.89125e-05	MM	STING
HALLMARK_HYPOXIA	1.65546	0.000197328	MM	STING
HALLMARK_IL2_STAT5_SIGNALING	1.64603	0.000338117	MM	STING
HALLMARK_P53_PATHWAY	1.55197	0.00121005	MM	STING
HALLMARK_UNFOLDED_PROTEIN_RESPONSE	1.69195	0.00126813	MM	STING
HALLMARK_HEME_METABOLISM	1.5287	0.00230859	MM	STING
HALLMARK_ANGIOGENESIS	1.79769	0.00259558	MM	STING
HALLMARK_UV_RESPONSE_DN	-1.53252	0.00318417	MM	STING
HALLMARK_DNA_REPAIR	1.56978	0.00378648	MM	STING
HALLMARK_INTERFERON_GAMMA_RESPONSE	-1.4627	0.00378648	MM	STING
HALLMARK_APICAL_JUNCTION	1.48835	0.00423162	MM	STING
HALLMARK_COMPLEMENT	1.48342	0.00448341	MM	STING
HALLMARK_MYOGENESIS	1.4753	0.0065022	MM	STING
HALLMARK_INTERFERON_ALPHA_RESPONSE	-1.54397	0.00718984	MM	STING
HALLMARK_APOPTOSIS	1.44854	0.00921285	MM	STING
HALLMARK_TNFA_SIGNALING_VIA_NFKB	-1.31375	0.0310421	MM	STING
HALLMARK_EPITHELIAL_MESENCHYMAL_TRANSITION	1.34221	0.0323522	MM	STING
HALLMARK_APICAL_SURFACE	1.51578	0.0353308	MM	STING
HALLMARK_ESTROGEN_RESPONSE_EARLY	1.35352	0.0353308	MM	STING
HALLMARK_REACTIVE_OXYGEN_SPECIES_PATHWAY	1.51701	0.0448747	MM	STING
HALLMARK_PROTEIN_SECRETION	1.32415	0.0821238	MM	STING
HALLMARK_NOTCH_SIGNALING	-1.3208	0.151057	MM	STING
HALLMARK_ANDROGEN_RESPONSE	1.21865	0.184703	MM	STING
HALLMARK_BILE_ACID_METABOLISM	1.20463	0.184703	MM	STING
HALLMARK_TGF_BETA_SIGNALING	-1.0944	0.371221	MM	STING
HALLMARK_KRAS_SIGNALING_DN	1.07754	0.378012	MM	STING
HALLMARK_PANCREAS_BETA_CELLS	1.09251	0.3861	MM	STING
HALLMARK_MYC_TARGETS_V2	1.08963	0.3861	MM	STING
HALLMARK_ALLOGRAFT_REJECTION	1.05387	0.409572	MM	STING
HALLMARK_KRAS_SIGNALING_UP	1.03756	0.438116	MM	STING
HALLMARK_INFLAMMATORY_RESPONSE	1.01743	0.483613	MM	STING
HALLMARK_HEDGEHOG_SIGNALING	-0.962611	0.538523	MM	STING
HALLMARK_IL6_JAK_STAT3_SIGNALING	0.968567	0.560745	MM	STING
HALLMARK_PI3K_AKT_MTOR_SIGNALING	0.962257	0.564578	MM	STING
HALLMARK_WNT_BETA_CATENIN_SIGNALING	0.838201	0.758147	MM	STING
HALLMARK_SPERMATOGENESIS	0.727907	0.946429	MM	STING
HALLMARK_INTERFERON_ALPHA_RESPONSE	2.59025	5e-09	LCH	STING
HALLMARK_MTORC1_SIGNALING	-2.08853	9.60009e-08	LCH	STING
HALLMARK_INTERFERON_GAMMA_RESPONSE	1.95026	1.16837e-06	LCH	STING
HALLMARK_IL2_STAT5_SIGNALING	-1.88624	8.64071e-06	LCH	STING
HALLMARK_CHOLESTEROL_HOMEOSTASIS	-2.01543	0.000256993	LCH	STING
HALLMARK_HYPOXIA	-1.71708	0.000368664	LCH	STING
HALLMARK_TNFA_SIGNALING_VIA_NFKB	-1.70416	0.000372672	LCH	STING
HALLMARK_ANDROGEN_RESPONSE	-1.73043	0.0025616	LCH	STING
HALLMARK_MYC_TARGETS_V1	-1.60941	0.00299327	LCH	STING
HALLMARK_OXIDATIVE_PHOSPHORYLATION	-1.53162	0.00571714	LCH	STING
HALLMARK_P53_PATHWAY	-1.51803	0.00688858	LCH	STING
HALLMARK_ESTROGEN_RESPONSE_EARLY	-1.52405	0.00818574	LCH	STING
HALLMARK_COMPLEMENT	-1.4248	0.0199264	LCH	STING
HALLMARK_UV_RESPONSE_UP	-1.38189	0.0736263	LCH	STING
HALLMARK_KRAS_SIGNALING_UP	-1.34075	0.0822378	LCH	STING
HALLMARK_ADIPOGENESIS	-1.29554	0.0822378	LCH	STING
HALLMARK_UV_RESPONSE_DN	-1.36323	0.0869811	LCH	STING
HALLMARK_COAGULATION	-1.31001	0.0945726	LCH	STING
HALLMARK_E2F_TARGETS	1.29701	0.0945726	LCH	STING
HALLMARK_EPITHELIAL_MESENCHYMAL_TRANSITION	-1.28041	0.0945726	LCH	STING
HALLMARK_GLYCOLYSIS	-1.26023	0.0945726	LCH	STING
HALLMARK_ANGIOGENESIS	-1.45821	0.114418	LCH	STING
HALLMARK_TGF_BETA_SIGNALING	-1.34273	0.123238	LCH	STING
HALLMARK_UNFOLDED_PROTEIN_RESPONSE	-1.2684	0.134409	LCH	STING
HALLMARK_REACTIVE_OXYGEN_SPECIES_PATHWAY	-1.303	0.195228	LCH	STING
HALLMARK_FATTY_ACID_METABOLISM	-1.19308	0.219211	LCH	STING
HALLMARK_APOPTOSIS	-1.18238	0.238165	LCH	STING
HALLMARK_ESTROGEN_RESPONSE_LATE	-1.15404	0.242382	LCH	STING
HALLMARK_ALLOGRAFT_REJECTION	-1.14795	0.248352	LCH	STING
HALLMARK_IL6_JAK_STAT3_SIGNALING	-1.15244	0.336577	LCH	STING
HALLMARK_PI3K_AKT_MTOR_SIGNALING	-1.13131	0.353659	LCH	STING
HALLMARK_PROTEIN_SECRETION	-1.11996	0.353659	LCH	STING
HALLMARK_INFLAMMATORY_RESPONSE	1.10031	0.353659	LCH	STING
HALLMARK_WNT_BETA_CATENIN_SIGNALING	-1.10722	0.384852	LCH	STING
HALLMARK_BILE_ACID_METABOLISM	-1.09276	0.384852	LCH	STING
HALLMARK_SPERMATOGENESIS	1.06322	0.47043	LCH	STING
HALLMARK_XENOBIOTIC_METABOLISM	-1.04079	0.471147	LCH	STING
HALLMARK_HEME_METABOLISM	1.02976	0.517284	LCH	STING
HALLMARK_G2M_CHECKPOINT	1.01083	0.563781	LCH	STING
HALLMARK_PANCREAS_BETA_CELLS	-0.994298	0.563781	LCH	STING
HALLMARK_MYC_TARGETS_V2	-0.974711	0.595898	LCH	STING
HALLMARK_NOTCH_SIGNALING	0.949885	0.631413	LCH	STING
HALLMARK_MITOTIC_SPINDLE	0.96366	0.648233	LCH	STING
HALLMARK_HEDGEHOG_SIGNALING	0.861512	0.741821	LCH	STING
HALLMARK_MYOGENESIS	0.924337	0.755977	LCH	STING
HALLMARK_APICAL_JUNCTION	-0.925783	0.764784	LCH	STING
HALLMARK_APICAL_SURFACE	0.826418	0.810725	LCH	STING
HALLMARK_PEROXISOME	-0.8631	0.816441	LCH	STING
HALLMARK_DNA_REPAIR	0.819472	0.887097	LCH	STING
HALLMARK_KRAS_SIGNALING_DN	-0.808281	0.934247	LCH	STING
HALLMARK_EPITHELIAL_MESENCHYMAL_TRANSITION	3.17441	3.57143e-10	CHL	STING
HALLMARK_COAGULATION	2.69984	3.57143e-10	CHL	STING
HALLMARK_TNFA_SIGNALING_VIA_NFKB	2.56659	3.57143e-10	CHL	STING
HALLMARK_HYPOXIA	2.45943	3.57143e-10	CHL	STING
HALLMARK_E2F_TARGETS	-2.41233	3.57143e-10	CHL	STING
HALLMARK_MYOGENESIS	2.37128	3.57143e-10	CHL	STING
HALLMARK_INFLAMMATORY_RESPONSE	2.29635	3.57143e-10	CHL	STING
HALLMARK_UV_RESPONSE_DN	2.25641	3.57143e-10	CHL	STING
HALLMARK_KRAS_SIGNALING_UP	2.22918	3.57143e-10	CHL	STING
HALLMARK_APICAL_JUNCTION	2.22114	3.57143e-10	CHL	STING
HALLMARK_OXIDATIVE_PHOSPHORYLATION	-2.22064	3.57143e-10	CHL	STING
HALLMARK_COMPLEMENT	2.18722	3.57143e-10	CHL	STING
HALLMARK_APOPTOSIS	2.16808	3.57143e-10	CHL	STING
HALLMARK_ESTROGEN_RESPONSE_EARLY	2.11749	3.57143e-10	CHL	STING
HALLMARK_ANGIOGENESIS	2.40795	9.89538e-10	CHL	STING
HALLMARK_ESTROGEN_RESPONSE_LATE	2.08941	1.07758e-09	CHL	STING
HALLMARK_MYC_TARGETS_V1	-1.99191	3.57698e-08	CHL	STING
HALLMARK_IL2_STAT5_SIGNALING	1.98158	5.44928e-08	CHL	STING
HALLMARK_G2M_CHECKPOINT	-1.90189	1.72809e-07	CHL	STING
HALLMARK_IL6_JAK_STAT3_SIGNALING	2.17584	2.14115e-07	CHL	STING
HALLMARK_P53_PATHWAY	1.82255	1.0655e-06	CHL	STING
HALLMARK_UV_RESPONSE_UP	1.85727	1.97665e-06	CHL	STING
HALLMARK_XENOBIOTIC_METABOLISM	1.78964	4.40987e-06	CHL	STING
HALLMARK_ALLOGRAFT_REJECTION	1.78221	1.02779e-05	CHL	STING
HALLMARK_DNA_REPAIR	-1.85062	1.63995e-05	CHL	STING
HALLMARK_APICAL_SURFACE	1.98197	0.000165605	CHL	STING
HALLMARK_HEDGEHOG_SIGNALING	1.93415	0.000344187	CHL	STING
HALLMARK_GLYCOLYSIS	1.547	0.00075371	CHL	STING
HALLMARK_TGF_BETA_SIGNALING	1.78342	0.00129469	CHL	STING
HALLMARK_HEME_METABOLISM	1.43178	0.00696296	CHL	STING
HALLMARK_MYC_TARGETS_V2	-1.55268	0.0129384	CHL	STING
HALLMARK_ADIPOGENESIS	1.35577	0.014988	CHL	STING
HALLMARK_INTERFERON_GAMMA_RESPONSE	1.35196	0.0307009	CHL	STING
HALLMARK_CHOLESTEROL_HOMEOSTASIS	1.39977	0.0657556	CHL	STING
HALLMARK_WNT_BETA_CATENIN_SIGNALING	1.40608	0.0808501	CHL	STING
HALLMARK_PANCREAS_BETA_CELLS	1.36875	0.0808501	CHL	STING
HALLMARK_ANDROGEN_RESPONSE	1.27989	0.101215	CHL	STING
HALLMARK_SPERMATOGENESIS	-1.1974	0.162255	CHL	STING
HALLMARK_NOTCH_SIGNALING	1.27729	0.173392	CHL	STING
HALLMARK_MTORC1_SIGNALING	-1.13431	0.207926	CHL	STING
HALLMARK_MITOTIC_SPINDLE	1.12198	0.240952	CHL	STING
HALLMARK_UNFOLDED_PROTEIN_RESPONSE	1.08696	0.320047	CHL	STING
HALLMARK_KRAS_SIGNALING_DN	1.03049	0.404964	CHL	STING
HALLMARK_INTERFERON_ALPHA_RESPONSE	-1.03052	0.454098	CHL	STING
HALLMARK_PI3K_AKT_MTOR_SIGNALING	1.02183	0.45938	CHL	STING
HALLMARK_PEROXISOME	-1.01287	0.461525	CHL	STING
HALLMARK_PROTEIN_SECRETION	-0.978856	0.527727	CHL	STING
HALLMARK_FATTY_ACID_METABOLISM	0.945529	0.634153	CHL	STING
HALLMARK_REACTIVE_OXYGEN_SPECIES_PATHWAY	-0.896539	0.670119	CHL	STING
HALLMARK_BILE_ACID_METABOLISM	0.859829	0.822086	CHL	STING
