# Supplementary material for: Bioinformatic characterization of STING expression in hematological malignancies reveals association with prognosis and anti-tumor immunity
Source: Front Immunol. 2025 Feb 5;16:1477100. doi: 10.3389/fimmu.2025.1477100 (PMC11835856; doi:10.3389/fimmu.2025.1477100)
Supplement: Supplementary file 3 [file Table2.xlsx]

## Sheet: Sheet 1
Table S2: The relationship between STING expression and 29 TME signatures across hematological malignancies in the Hemap database
gene	p.value	correlations	Cancertype
Matrix	0.00200427	0.491543	AILT
CAF	0.0186809	0.384825	AILT
Neutrophil_signature	0.0293203	-0.35855	AILT
B_cells	0.0313777	-0.354417	AILT
Proliferation_rate	0.0981413	-0.276067	AILT
MDSC	0.099652	0.274882	AILT
EMT_signature	0.137617	-0.24877	AILT
M1_signatures	0.139697	-0.247503	AILT
Macrophage_DC_traffic	0.171427	-0.229702	AILT
MHCII	0.175489	-0.2276	AILT
NK_cells	0.190957	-0.219898	AILT
MDSC_traffic	0.26244	-0.189054	AILT
T_cells	0.323354	0.166945	AILT
MHCI	0.349222	-0.158355	AILT
Treg	0.383288	-0.147611	AILT
Antitumor_cytokines	0.407695	-0.140254	AILT
Angiogenesis	0.43209	0.133148	AILT
Th1_signature	0.43947	-0.131043	AILT
Coactivation_molecules	0.444011	-0.129757	AILT
Macrophages	0.528346	-0.107034	AILT
Matrix_remodeling	0.603252	0.0883067	AILT
Effector_cells	0.604024	-0.0881192	AILT
Granulocyte_traffic	0.61943	-0.084401	AILT
Protumor_cytokines	0.619908	0.0842863	AILT
Th2_signature	0.713564	-0.0624304	AILT
Checkpoint_inhibition	0.741508	-0.0561113	AILT
Endothelium	0.743468	0.0556708	AILT
T_cell_traffic	0.906897	-0.0199083	AILT
T_reg_traffic	0.945492	-0.0116388	AILT
T_cells	1.42874e-05	-0.582051	ALCL
B_cells	2.23362e-05	-0.57123	ALCL
Protumor_cytokines	0.000416616	0.489308	ALCL
Th1_signature	0.00089078	-0.464136	ALCL
M1_signatures	0.00106174	0.458037	ALCL
Effector_cells	0.00854865	-0.37545	ALCL
Coactivation_molecules	0.0201399	-0.334494	ALCL
Antitumor_cytokines	0.0415445	-0.295355	ALCL
Checkpoint_inhibition	0.0676919	-0.265951	ALCL
Macrophage_DC_traffic	0.0681479	-0.265527	ALCL
Neutrophil_signature	0.099531	0.240578	ALCL
Th2_signature	0.116293	0.229698	ALCL
Macrophages	0.126834	0.223454	ALCL
Matrix	0.222892	0.179225	ALCL
Matrix_remodeling	0.247746	0.170096	ALCL
NK_cells	0.279087	-0.159428	ALCL
Angiogenesis	0.344425	0.139473	ALCL
MDSC	0.362128	-0.134483	ALCL
T_cell_traffic	0.394796	-0.125649	ALCL
MDSC_traffic	0.436417	0.11499	ALCL
Proliferation_rate	0.488263	0.102474	ALCL
MHCII	0.498919	-0.0999905	ALCL
EMT_signature	0.558637	-0.0865409	ALCL
Endothelium	0.57058	0.0839358	ALCL
CAF	0.608577	0.0758078	ALCL
Treg	0.707118	-0.0556569	ALCL
T_reg_traffic	0.708552	0.0553717	ALCL
Granulocyte_traffic	0.711442	0.0547977	ALCL
MHCI	0.863284	-0.025523	ALCL
Macrophages	1.34129e-30	0.274596	AML
MDSC_traffic	5.05168e-26	0.252728	AML
MDSC	4.99152e-22	-0.231738	AML
T_cell_traffic	1.18875e-18	0.212218	AML
M1_signatures	1.87311e-17	0.204815	AML
Endothelium	1.62692e-13	0.178178	AML
T_cells	3.55837e-10	-0.151846	AML
Th1_signature	9.74881e-09	-0.138973	AML
MHCI	1.24084e-08	0.137988	AML
Treg	1.67515e-08	-0.136753	AML
Angiogenesis	3.56526e-08	0.133597	AML
Checkpoint_inhibition	5.02004e-08	-0.132142	AML
Effector_cells	1.19897e-06	-0.117829	AML
CAF	1.2876e-05	0.105923	AML
EMT_signature	1.63128e-05	0.104666	AML
Macrophage_DC_traffic	7.88252e-05	0.0959125	AML
Proliferation_rate	0.000238317	-0.0892969	AML
Matrix_remodeling	0.000459785	0.0851484	AML
B_cells	0.00128618	-0.0782649	AML
Neutrophil_signature	0.00140767	0.0776354	AML
NK_cells	0.00165132	-0.0765109	AML
Th2_signature	0.00197048	-0.0752491	AML
Matrix	0.00232394	0.0740543	AML
MHCII	0.0140927	0.0597244	AML
Protumor_cytokines	0.0220546	0.0557052	AML
Antitumor_cytokines	0.0437637	0.0490694	AML
Granulocyte_traffic	0.115104	-0.0383539	AML
Coactivation_molecules	0.146315	-0.0353622	AML
T_reg_traffic	0.203729	-0.030942	AML
NK_cells	3.33196e-08	-0.505207	CHL
Proliferation_rate	3.6565e-07	-0.470236	CHL
CAF	1.55461e-06	0.447054	CHL
Effector_cells	7.15247e-05	-0.375923	CHL
Matrix	0.000481345	0.333273	CHL
Neutrophil_signature	0.00132883	-0.307796	CHL
M1_signatures	0.00148029	-0.304953	CHL
B_cells	0.00182736	-0.299321	CHL
Coactivation_molecules	0.00819805	-0.25554	CHL
Checkpoint_inhibition	0.0260313	-0.216183	CHL
Th2_signature	0.0473504	-0.193093	CHL
Macrophages	0.0661102	0.179168	CHL
Macrophage_DC_traffic	0.0955286	-0.162755	CHL
Antitumor_cytokines	0.138475	-0.144853	CHL
T_cell_traffic	0.146107	-0.142136	CHL
MDSC_traffic	0.20619	0.123776	CHL
T_reg_traffic	0.218211	-0.120587	CHL
MHCI	0.346821	-0.0922749	CHL
MHCII	0.36383	-0.0890823	CHL
Protumor_cytokines	0.375467	0.0869509	CHL
EMT_signature	0.38126	-0.0859047	CHL
Angiogenesis	0.406586	-0.0814403	CHL
Endothelium	0.535394	0.0608654	CHL
Matrix_remodeling	0.618475	0.0489224	CHL
MDSC	0.701339	-0.0376837	CHL
Treg	0.722189	-0.0349362	CHL
T_cells	0.814604	0.023046	CHL
Granulocyte_traffic	0.866155	0.0165657	CHL
Th1_signature	0.97476	-0.00310987	CHL
B_cells	1.71354e-136	-0.762671	CLL
MHCI	1.69367e-99	-0.684382	CLL
MHCII	7.40368e-95	-0.67243	CLL
Matrix	2.86072e-93	-0.668209	CLL
Coactivation_molecules	4.89937e-93	-0.667581	CLL
Checkpoint_inhibition	4.86233e-92	-0.664888	CLL
NK_cells	6.40976e-80	0.629713	CLL
Protumor_cytokines	1.9383e-78	-0.625082	CLL
Proliferation_rate	4.84802e-78	-0.623823	CLL
Effector_cells	8.18296e-73	0.606744	CLL
CAF	4.69162e-65	-0.579322	CLL
Treg	1.20692e-61	-0.566389	CLL
Matrix_remodeling	1.75512e-60	-0.561846	CLL
T_reg_traffic	1.4403e-58	-0.554209	CLL
Granulocyte_traffic	5.01957e-56	0.543752	CLL
EMT_signature	5.84438e-54	-0.534973	CLL
Endothelium	8.60779e-51	-0.52099	CLL
M1_signatures	1.12219e-40	-0.471427	CLL
Macrophages	1.11293e-32	0.425527	CLL
MDSC	1.3677e-19	0.330352	CLL
Antitumor_cytokines	8.7098e-18	-0.314278	CLL
MDSC_traffic	1.89703e-13	0.270975	CLL
T_cell_traffic	5.14355e-13	0.266205	CLL
Th2_signature	2.2783e-11	-0.247142	CLL
Angiogenesis	7.75027e-11	0.240631	CLL
Th1_signature	1.93312e-08	0.208585	CLL
Neutrophil_signature	1.51641e-06	0.179083	CLL
Macrophage_DC_traffic	1.51997e-06	0.179066	CLL
T_cells	0.00474008	0.10573	CLL
Coactivation_molecules	1.13129e-15	-0.532473	CML
B_cells	7.75381e-13	-0.483838	CML
EMT_signature	1.10856e-09	-0.418794	CML
MHCII	2.76134e-09	-0.409554	CML
MDSC	5.38264e-09	0.402614	CML
NK_cells	1.26018e-08	0.393533	CML
Checkpoint_inhibition	2.98714e-08	-0.384029	CML
Effector_cells	8.68495e-08	0.371843	CML
Th1_signature	8.99823e-08	-0.37143	CML
Treg	2.48936e-07	-0.359307	CML
M1_signatures	8.81467e-07	-0.343507	CML
Matrix	2.59672e-06	-0.329284	CML
Macrophages	3.89499e-06	0.323757	CML
Neutrophil_signature	3.94198e-06	0.323591	CML
Proliferation_rate	1.91788e-05	-0.300896	CML
T_reg_traffic	2.19187e-05	-0.298892	CML
MHCI	2.88422e-05	-0.294724	CML
T_cell_traffic	4.48937e-05	0.287868	CML
Matrix_remodeling	0.000290425	-0.256784	CML
Macrophage_DC_traffic	0.000291301	-0.256731	CML
Granulocyte_traffic	0.000433246	0.249602	CML
T_cells	0.0065948	0.193939	CML
Endothelium	0.0179496	-0.169343	CML
Angiogenesis	0.0218922	-0.164091	CML
Protumor_cytokines	0.112614	-0.113978	CML
Th2_signature	0.166863	-0.0993862	CML
Antitumor_cytokines	0.188141	-0.0946447	CML
MDSC_traffic	0.22836	0.0866575	CML
CAF	0.230579	-0.0862472	CML
Proliferation_rate	6.89848e-55	-0.546089	DLBCL
B_cells	1.12813e-23	-0.368942	DLBCL
MHCI	4.70447e-18	-0.321484	DLBCL
MHCII	3.63827e-17	-0.313163	DLBCL
CAF	4.51922e-14	0.281903	DLBCL
T_cells	1.33124e-11	0.253779	DLBCL
Th1_signature	2.82097e-11	0.249801	DLBCL
Effector_cells	3.626e-08	0.207776	DLBCL
T_reg_traffic	1.21442e-07	-0.199765	DLBCL
Coactivation_molecules	3.07623e-07	-0.193375	DLBCL
M1_signatures	6.91256e-07	-0.187628	DLBCL
Th2_signature	4.16436e-06	-0.174208	DLBCL
Neutrophil_signature	1.32229e-05	-0.165006	DLBCL
Antitumor_cytokines	0.000296338	0.137349	DLBCL
Protumor_cytokines	0.000773183	0.127705	DLBCL
EMT_signature	0.00177136	-0.118803	DLBCL
Treg	0.00521217	-0.106243	DLBCL
Endothelium	0.00569734	0.105149	DLBCL
Matrix	0.00680638	0.102935	DLBCL
NK_cells	0.0444651	0.0765337	DLBCL
Checkpoint_inhibition	0.159841	-0.0535692	DLBCL
Macrophage_DC_traffic	0.205049	-0.0483046	DLBCL
Granulocyte_traffic	0.212673	-0.0475032	DLBCL
MDSC_traffic	0.365753	0.0344844	DLBCL
MDSC	0.642717	0.0176912	DLBCL
T_cell_traffic	0.677938	-0.0158371	DLBCL
Macrophages	0.855579	-0.0069413	DLBCL
Matrix_remodeling	0.938631	-0.00293629	DLBCL
Angiogenesis	0.988013	0.000573008	DLBCL
EMT_signature	5.70234e-08	-0.646105	FL
CAF	8.56213e-08	0.639516	FL
Matrix	9.37133e-08	0.63803	FL
T_cells	2.40622e-06	0.578768	FL
Protumor_cytokines	3.58794e-06	-0.570577	FL
M1_signatures	8.32581e-06	-0.552565	FL
Neutrophil_signature	2.17866e-05	-0.530615	FL
T_cell_traffic	3.42284e-05	0.519753	FL
Endothelium	4.02097e-05	0.515789	FL
Th2_signature	0.000127473	-0.485862	FL
Effector_cells	0.000302549	0.461478	FL
Macrophages	0.000421552	0.451614	FL
B_cells	0.00240359	-0.394333	FL
T_reg_traffic	0.00402595	-0.375237	FL
Th1_signature	0.00654845	0.356136	FL
MHCI	0.00775015	-0.349248	FL
Granulocyte_traffic	0.00785343	-0.3487	FL
Matrix_remodeling	0.0141252	0.323426	FL
MHCII	0.0168894	-0.315312	FL
Checkpoint_inhibition	0.0243011	0.298115	FL
NK_cells	0.0391331	-0.274039	FL
Macrophage_DC_traffic	0.0714941	0.240535	FL
Proliferation_rate	0.075089	0.237631	FL
Coactivation_molecules	0.3883	-0.116459	FL
Angiogenesis	0.543394	-0.0821747	FL
MDSC_traffic	0.725501	0.0475332	FL
MDSC	0.748619	-0.0433872	FL
Treg	0.804161	-0.0335786	FL
Antitumor_cytokines	0.931165	0.0117001	FL
Checkpoint_inhibition	0.0100084	-0.683473	LCH
Coactivation_molecules	0.0124391	-0.668796	LCH
Treg	0.0317226	-0.595612	LCH
MDSC	0.0372797	-0.581082	LCH
MHCI	0.0696231	-0.518252	LCH
EMT_signature	0.0753652	-0.509433	LCH
MHCII	0.0830627	-0.498318	LCH
Macrophage_DC_traffic	0.129162	0.443352	LCH
MDSC_traffic	0.129877	-0.442614	LCH
Th2_signature	0.135499	0.436897	LCH
T_reg_traffic	0.139664	-0.432763	LCH
M1_signatures	0.140772	-0.431676	LCH
T_cells	0.149692	-0.42313	LCH
Matrix_remodeling	0.157101	-0.41628	LCH
Macrophages	0.165389	-0.408862	LCH
T_cell_traffic	0.207529	-0.374407	LCH
Neutrophil_signature	0.307858	0.30684	LCH
CAF	0.393278	-0.258773	LCH
Th1_signature	0.40744	-0.251362	LCH
B_cells	0.410616	0.249719	LCH
Proliferation_rate	0.467316	-0.221376	LCH
NK_cells	0.488482	0.211225	LCH
Granulocyte_traffic	0.698903	0.118876	LCH
Effector_cells	0.718802	0.11071	LCH
Angiogenesis	0.830388	0.065995	LCH
Protumor_cytokines	0.841237	-0.0617231	LCH
Antitumor_cytokines	0.865082	-0.0523692	LCH
Matrix	0.906978	0.0360288	LCH
Endothelium	0.915703	-0.0326384	LCH
EMT_signature	4.56808e-06	-0.668157	MALT
MDSC_traffic	0.000181698	-0.57093	MALT
Matrix_remodeling	0.00101142	-0.512191	MALT
Granulocyte_traffic	0.00168008	-0.492577	MALT
Neutrophil_signature	0.0031951	-0.465954	MALT
Th1_signature	0.00365628	0.460091	MALT
Treg	0.0068211	0.431577	MALT
Macrophages	0.00959093	0.414921	MALT
NK_cells	0.00973954	0.41415	MALT
CAF	0.0136852	-0.396636	MALT
Effector_cells	0.0142351	0.394549	MALT
Macrophage_DC_traffic	0.0528251	-0.316561	MALT
Angiogenesis	0.0585003	-0.309664	MALT
Endothelium	0.0713231	0.295847	MALT
Protumor_cytokines	0.0953285	0.274519	MALT
B_cells	0.132321	-0.248598	MALT
MHCII	0.140077	-0.243874	MALT
Checkpoint_inhibition	0.14368	0.241745	MALT
MHCI	0.214151	-0.206231	MALT
Proliferation_rate	0.336863	0.160135	MALT
Coactivation_molecules	0.417891	0.135328	MALT
Matrix	0.438283	-0.129533	MALT
T_cells	0.605433	-0.0865375	MALT
T_cell_traffic	0.613982	-0.0845002	MALT
Th2_signature	0.778989	0.0470726	MALT
MDSC	0.841851	-0.0334767	MALT
M1_signatures	0.849217	-0.0318989	MALT
T_reg_traffic	0.948043	0.010936	MALT
Antitumor_cytokines	0.949326	-0.0106658	MALT
M1_signatures	8.87761e-20	-0.756515	MCL
EMT_signature	3.03741e-18	-0.735255	MCL
MHCI	3.5057e-18	-0.734347	MCL
MHCII	9.46699e-18	-0.727949	MCL
CAF	1.07452e-17	0.72712	MCL
Protumor_cytokines	1.68785e-17	-0.72414	MCL
Neutrophil_signature	1.35919e-16	-0.709851	MCL
B_cells	2.7811e-16	-0.704739	MCL
Macrophage_DC_traffic	1.23313e-14	0.675727	MCL
Endothelium	3.23204e-14	0.66779	MCL
Matrix	1.65138e-13	0.653779	MCL
T_cell_traffic	5.88893e-13	0.642323	MCL
Treg	1.10819e-10	-0.589409	MCL
T_reg_traffic	1.26258e-10	-0.587958	MCL
Coactivation_molecules	2.55452e-09	-0.552373	MCL
Macrophages	6.27034e-09	0.540878	MCL
Effector_cells	9.98267e-09	0.534751	MCL
T_cells	1.45223e-07	0.496901	MCL
Th2_signature	5.17771e-07	-0.477188	MCL
Checkpoint_inhibition	7.42562e-06	-0.431406	MCL
MDSC_traffic	0.000710646	-0.333013	MCL
Matrix_remodeling	0.000775461	0.330785	MCL
Granulocyte_traffic	0.0280246	-0.219764	MCL
Angiogenesis	0.0583479	0.189968	MCL
MDSC	0.102677	-0.164156	MCL
NK_cells	0.358523	-0.0927866	MCL
Th1_signature	0.438215	-0.0783872	MCL
Antitumor_cytokines	0.51472	-0.0659083	MCL
Proliferation_rate	0.728379	-0.0351596	MCL
Endothelium	1.98694e-07	-0.249873	MDS
Proliferation_rate	6.92976e-07	-0.238814	MDS
Angiogenesis	6.83986e-05	-0.192584	MDS
T_cells	0.000263008	0.176766	MDS
NK_cells	0.000355609	0.173034	MDS
Effector_cells	0.00101144	0.159472	MDS
Macrophage_DC_traffic	0.00135144	-0.15552	MDS
B_cells	0.00785279	-0.129246	MDS
Coactivation_molecules	0.00838218	-0.128182	MDS
Macrophages	0.0297384	-0.105824	MDS
Th2_signature	0.0637012	-0.0903475	MDS
T_cell_traffic	0.072743	-0.0874439	MDS
EMT_signature	0.122091	-0.0753773	MDS
Matrix_remodeling	0.122793	0.0752362	MDS
Matrix	0.234878	-0.0579487	MDS
Protumor_cytokines	0.250868	0.0560179	MDS
MDSC_traffic	0.253878	-0.0556641	MDS
M1_signatures	0.482869	0.0342496	MDS
Th1_signature	0.572285	-0.0275652	MDS
Treg	0.693768	-0.0192225	MDS
MHCI	0.709803	0.018167	MDS
Granulocyte_traffic	0.712971	-0.0179594	MDS
Neutrophil_signature	0.737963	0.0163331	MDS
T_reg_traffic	0.834471	0.0102025	MDS
MHCII	0.838729	-0.00993643	MDS
Antitumor_cytokines	0.877333	0.00753591	MDS
MDSC	0.917992	-0.00502705	MDS
CAF	0.919367	0.00494246	MDS
Checkpoint_inhibition	0.999573	2.61238e-05	MDS
Macrophage_DC_traffic	2.16608e-10	-0.191975	MM
Matrix_remodeling	5.25095e-10	0.187888	MM
MDSC_traffic	1.81365e-05	0.130276	MM
NK_cells	0.000275378	0.110677	MM
Proliferation_rate	0.00193574	-0.0944013	MM
Neutrophil_signature	0.00285139	0.0908655	MM
Antitumor_cytokines	0.00420955	-0.0871853	MM
B_cells	0.00436837	-0.0868284	MM
Endothelium	0.0100653	-0.0784272	MM
MHCI	0.0307573	0.0658599	MM
Macrophages	0.0414186	-0.0621817	MM
M1_signatures	0.045185	0.0610743	MM
Protumor_cytokines	0.0712564	0.0550133	MM
Effector_cells	0.083857	0.052726	MM
EMT_signature	0.141961	0.0447984	MM
T_cell_traffic	0.17426	-0.0414493	MM
T_cells	0.179572	-0.0409443	MM
CAF	0.202816	0.0388559	MM
Checkpoint_inhibition	0.241006	0.0357737	MM
Coactivation_molecules	0.249891	-0.0351071	MM
Matrix	0.273123	0.0334386	MM
Angiogenesis	0.299639	0.0316487	MM
Treg	0.30447	0.0313342	MM
Th1_signature	0.35928	0.0279743	MM
Granulocyte_traffic	0.438939	0.0236196	MM
MDSC	0.586046	0.0166198	MM
T_reg_traffic	0.794439	0.00795215	MM
MHCII	0.812325	0.00724644	MM
Th2_signature	0.897722	-0.00392313	MM
Matrix	1.48147e-29	-0.30587	pre-B-ALL
MDSC_traffic	6.09279e-27	0.291848	pre-B-ALL
Proliferation_rate	1.59086e-20	-0.25359	pre-B-ALL
Macrophages	3.37221e-19	0.244835	pre-B-ALL
Treg	3.47719e-19	-0.244746	pre-B-ALL
Macrophage_DC_traffic	1.37326e-16	0.226518	pre-B-ALL
EMT_signature	6.03446e-14	-0.206173	pre-B-ALL
B_cells	2.05779e-09	-0.165236	pre-B-ALL
Antitumor_cytokines	1.14649e-08	-0.157461	pre-B-ALL
Effector_cells	2.4315e-08	-0.153934	pre-B-ALL
T_cells	1.44145e-07	-0.145248	pre-B-ALL
Neutrophil_signature	9.94218e-07	0.135208	pre-B-ALL
M1_signatures	5.08215e-06	-0.126125	pre-B-ALL
Coactivation_molecules	9.25748e-06	-0.122626	pre-B-ALL
Checkpoint_inhibition	2.86515e-05	-0.115762	pre-B-ALL
Matrix_remodeling	0.000124654	0.106214	pre-B-ALL
MDSC	0.000444882	0.0972657	pre-B-ALL
Granulocyte_traffic	0.00187577	0.086157	pre-B-ALL
Th2_signature	0.00467964	-0.0783975	pre-B-ALL
MHCI	0.00742357	-0.0742217	pre-B-ALL
Protumor_cytokines	0.0131572	0.0687533	pre-B-ALL
Th1_signature	0.0232689	-0.0629286	pre-B-ALL
CAF	0.0552754	-0.0531734	pre-B-ALL
MHCII	0.0638108	-0.0514223	pre-B-ALL
NK_cells	0.0815217	0.0483306	pre-B-ALL
Angiogenesis	0.139826	-0.0409713	pre-B-ALL
T_reg_traffic	0.409895	-0.0228749	pre-B-ALL
Endothelium	0.592149	0.0148718	pre-B-ALL
T_cell_traffic	0.966389	0.00116981	pre-B-ALL
Macrophage_DC_traffic	0.00538627	-0.336357	PTCLNOS
Proliferation_rate	0.0346326	-0.258558	PTCLNOS
M1_signatures	0.0363303	-0.256262	PTCLNOS
Coactivation_molecules	0.065449	-0.226387	PTCLNOS
MHCI	0.0783105	-0.216603	PTCLNOS
T_cell_traffic	0.0963991	-0.20481	PTCLNOS
T_cells	0.101632	-0.201725	PTCLNOS
Endothelium	0.124739	-0.189415	PTCLNOS
MHCII	0.149223	-0.178142	PTCLNOS
MDSC	0.179478	0.165979	PTCLNOS
Matrix_remodeling	0.324837	0.122131	PTCLNOS
Angiogenesis	0.402681	-0.103915	PTCLNOS
Th2_signature	0.412925	-0.101681	PTCLNOS
MDSC_traffic	0.41794	-0.100599	PTCLNOS
Th1_signature	0.420474	0.100055	PTCLNOS
Checkpoint_inhibition	0.463053	-0.0911803	PTCLNOS
Granulocyte_traffic	0.474436	0.088885	PTCLNOS
EMT_signature	0.516529	-0.0806404	PTCLNOS
CAF	0.53286	0.0775348	PTCLNOS
Effector_cells	0.539267	0.0763293	PTCLNOS
Protumor_cytokines	0.614107	-0.0627198	PTCLNOS
NK_cells	0.657833	-0.0551056	PTCLNOS
T_reg_traffic	0.686851	-0.0501634	PTCLNOS
Macrophages	0.739141	-0.0414438	PTCLNOS
Antitumor_cytokines	0.773828	-0.03577	PTCLNOS
Matrix	0.810135	0.0299078	PTCLNOS
Treg	0.9334	0.010405	PTCLNOS
Neutrophil_signature	0.937545	0.00975603	PTCLNOS
B_cells	0.942252	-0.00901944	PTCLNOS
Antitumor_cytokines	1.62017e-08	0.282884	T-ALL
Proliferation_rate	3.69398e-08	-0.275985	T-ALL
Endothelium	4.11461e-05	0.207401	T-ALL
Angiogenesis	0.00015962	0.191265	T-ALL
Checkpoint_inhibition	0.000214691	-0.187557	T-ALL
Granulocyte_traffic	0.00224841	-0.155272	T-ALL
Coactivation_molecules	0.00483042	-0.143349	T-ALL
MHCII	0.0209451	0.11765	T-ALL
T_cells	0.0217443	-0.116933	T-ALL
Th2_signature	0.033229	-0.108552	T-ALL
B_cells	0.0348781	0.107562	T-ALL
T_reg_traffic	0.0372017	-0.106232	T-ALL
M1_signatures	0.0375516	-0.106038	T-ALL
T_cell_traffic	0.0511255	-0.0994796	T-ALL
NK_cells	0.118771	0.0796353	T-ALL
CAF	0.206066	0.0645854	T-ALL
MDSC	0.254229	-0.0582469	T-ALL
Effector_cells	0.292204	-0.0538172	T-ALL
Matrix_remodeling	0.546457	0.0308286	T-ALL
EMT_signature	0.614217	0.0257689	T-ALL
Th1_signature	0.632376	-0.0244567	T-ALL
Neutrophil_signature	0.742403	-0.0168041	T-ALL
MDSC_traffic	0.773713	0.0147005	T-ALL
Matrix	0.796332	-0.0131962	T-ALL
Protumor_cytokines	0.855308	0.00932354	T-ALL
MHCI	0.872387	0.00821288	T-ALL
Macrophage_DC_traffic	0.874549	-0.00807258	T-ALL
Treg	0.917586	-0.00529075	T-ALL
Macrophages	0.986888	0.000840328	T-ALL
